# Supplementary material for: 2,2′,4,4′,6,6′-Hexamethyl-N-(3-phthalimidoprop­yl)-N,N′-(propane-1,3-di­yl)dibenzene­sulfonamide
Source: Acta Crystallogr Sect E Struct Rep Online. 2008 Nov 8;64(Pt 12):o2289. doi: 10.1107/S1600536808036003 (PMC2960108; doi:10.1107/S1600536808036003)
Supplement: Supplementary file 1 [file e-64-o2289-sup1.cif]

##############################################################################
###                                                                        ###
###        Electronic paper (Acta Crystallographica Section E)             ###
###                                                                        ###
##############################################################################
#                                                                            #
# This CIF contains the data in a paper accepted for publication in Acta     #
# Crystallographica Section E. It conforms to the requirements of Notes      #
# for Authors for Section E, and has been peer reviewed under the auspices   #
# of the IUCr Commission on Journals.                                        #
#                                                                            #
# Full details of the Crystallographic Information File format               #
# are given in the paper "The Crystallographic Information File (CIF):       #
# a New Standard Archive File for Crystallography" by S. R. Hall, F. H.      #
# Allen and I. D. Brown [Acta Cryst. (1991), A47, 655-685].                  #
#                                                                            #
# The current version of the core CIF dictionary is obtainable from          #
# ftp://ftp.iucr.org/pub/cif_core.dic. The current version number is 2.4.    #
#                                                                            #
# Software is freely available for graphical display of the structure(s) in  #
# this CIF.  For information consult the CIF home page http://www.iucr.org/  #
# cif/home.html                                                              #
#                                                                            #
# This file may be used for bona fide research purposes within the           #
# scientific community so long as proper attribution is given to the journal # 
# article from which it was obtained.                                        #
#                                                                            #
##############################################################################
                                             
data_global
_audit_creation_method     'form.cif (version 2.0)'
_journal_data_validation_number     ?
_journal_date_recd_electronic     2008-11-02
_journal_date_accepted     2008-11-03
_journal_name_full     'Acta Crystallographica, Section E'
_journal_year     2008
_journal_volume     64
_journal_issue     12
_journal_page_first     o2289
_journal_page_last     o2289
_journal_paper_category     QO
_journal_coeditor_code     HB2835
_publ_contact_author_name     'Wang, Yuxia'
_publ_contact_author_address
;
      College of Chemistry and Chemical Engineering,
      Henan University, Kaifeng 475004,
      P.R.China
;
_publ_contact_author_email     'hgxywyx@126.com'
_publ_contact_author_fax     ?
_publ_contact_author_phone     ?
_publ_section_title
;\
2,2',4,4',6,6'-Hexamethyl-<i>N</i>-(3-phthalimidopropyl)-<i>N</i>,<i>N</i>'-\
(propane-1,3-diyl)dibenzenesulfonamide
;
loop_
    _publ_author_name
    _publ_author_address
    'Wang, Yu-Xia'
;     College of Chemistry and Chemical Engineering,
      Henan University, Kaifeng 475004,
      People's Republic of China
;
    'Cheng, Peng-Fei'
;     College of Chemistry and Chemical Engineering,
      Henan University, Kaifeng 475004,
      People's Republic of China
;
    'Wang, Chao-Jie'
;     College of Chemistry and Chemical Engineering,
      Henan University, Kaifeng 475004,
      People's Republic of China
;
data_I
_audit_creation_method     SHELXL-97
_chemical_name_systematic
;
2,2',4,4',6,6'-Hexamethyl-N-(3-phthalimidopropyl)-N,N'-
(propane-1,3-diyl)dibenzenesulfonamide
;
_chemical_name_common     ?
_chemical_formula_moiety     'C32 H39 N3 O6 S2'
_chemical_formula_sum     'C32 H39 N3 O6 S2'
_chemical_formula_weight     625.78
_chemical_melting_point     ?
_symmetry_cell_setting     Monoclinic
_symmetry_space_group_name_H-M     'C 2/c'
_symmetry_space_group_name_Hall     '-C 2yc'
loop_
    _symmetry_equiv_pos_as_xyz
    'x, y, z'
    '-x, y, -z+1/2'
    'x+1/2, y+1/2, z'
    '-x+1/2, y+1/2, -z+1/2'
    '-x, -y, -z'
    'x, -y, z-1/2'
    '-x+1/2, -y+1/2, -z'
    'x+1/2, -y+1/2, z-1/2'
_cell_length_a     32.042(3)
_cell_length_b     9.9782(8)
_cell_length_c     25.105(2)
_cell_angle_alpha     90.00
_cell_angle_beta     127.9170(10)
_cell_angle_gamma     90.00
_cell_volume     6332.1(9)
_cell_formula_units_Z     8
_cell_measurement_reflns_used     6528
_cell_measurement_theta_min     2.39
_cell_measurement_theta_max     28.08
_cell_measurement_temperature     296(2)
_exptl_crystal_description     block
_exptl_crystal_colour     Colourless
_exptl_crystal_size_max     0.18
_exptl_crystal_size_mid     0.15
_exptl_crystal_size_min     0.13
_exptl_crystal_density_diffrn     1.313
_exptl_crystal_density_meas     ?
_exptl_crystal_density_method     'not measured'
_exptl_crystal_F_000     2656
_exptl_absorpt_coefficient_mu     0.216
_exptl_absorpt_correction_type     Multi-scan
_exptl_absorpt_process_details     '(SADABS; Sheldrick, 2001)'
_exptl_absorpt_correction_T_min     0.962
_exptl_absorpt_correction_T_max     0.973
_exptl_special_details
;
;
_diffrn_ambient_temperature     296(2)
_diffrn_radiation_type     MoK\a
_diffrn_radiation_wavelength     0.71073
_diffrn_radiation_source     'fine-focus sealed tube'
_diffrn_radiation_monochromator     graphite
_diffrn_measurement_device_type     'Bruker SMART CCD'
_diffrn_measurement_method     \w
_diffrn_detector_area_resol_mean     ?
_diffrn_reflns_number     17128
_diffrn_reflns_av_R_equivalents     0.0222
_diffrn_reflns_av_sigmaI/netI     0.0256
_diffrn_reflns_theta_min     2.06
_diffrn_reflns_theta_max     26.00
_diffrn_reflns_theta_full     26.00
_diffrn_measured_fraction_theta_max     0.996
_diffrn_measured_fraction_theta_full     0.996
_diffrn_reflns_limit_h_min     -25
_diffrn_reflns_limit_h_max     39
_diffrn_reflns_limit_k_min     -12
_diffrn_reflns_limit_k_max     11
_diffrn_reflns_limit_l_min     -30
_diffrn_reflns_limit_l_max     21
_diffrn_standards_number     ?
_diffrn_standards_interval_count     ?
_diffrn_standards_interval_time     ?
_diffrn_standards_decay_%     ?
_refine_special_details
;
Refinement of <i>F</i>^2^ against ALL reflections. The weighted <i>R</i>-factor
<i>wR</i> and goodness of fit <i>S</i> are based on <i>F</i>^2^, conventional
<i>R</i>-factors <i>R</i> are based on <i>F</i>, with <i>F</i> set to zero for
negative <i>F</i>^2^. The threshold expression of <i>F</i>^2^ >
\s(<i>F</i>^2^) is used only for calculating <i>R</i>-factors(gt) <i>etc</i>.
and is not relevant to the choice of reflections for refinement.
<i>R</i>-factors based on <i>F</i>^2^ are statistically about twice as large
as those based on <i>F</i>, and <i>R</i>- factors based on ALL data will be
even larger.
;
_reflns_number_total     6212
_reflns_number_gt     4574
_reflns_threshold_expression     I>2\s(I)
_refine_ls_structure_factor_coef     Fsqd
_refine_ls_matrix_type     full
_refine_ls_R_factor_all     0.0907
_refine_ls_R_factor_gt     0.0691
_refine_ls_wR_factor_gt     0.2033
_refine_ls_wR_factor_ref     0.2190
_refine_ls_goodness_of_fit_ref     1.095
_refine_ls_restrained_S_all     1.134
_refine_ls_number_reflns     6212
_refine_ls_number_parameters     388
_refine_ls_number_restraints     44
_refine_ls_hydrogen_treatment     constr
_refine_ls_weighting_scheme     calc
_refine_ls_weighting_details
         'calc w=1/[\s^2^(Fo^2^)+(0.1169P)^2^+7.2057P] where P=(Fo^2^+2Fc^2^)/3'
_atom_sites_solution_hydrogens     geom
_atom_sites_solution_primary     direct
_atom_sites_solution_secondary     difmap
_refine_ls_shift/su_max     0.000
_refine_ls_shift/su_mean     0.000
_refine_diff_density_max     0.801
_refine_diff_density_min     -0.574
_refine_ls_extinction_method     none
_refine_ls_extinction_coef     ?
loop_
    _atom_type_symbol
    _atom_type_description
    _atom_type_scat_dispersion_real
    _atom_type_scat_dispersion_imag
    _atom_type_scat_source
    'C' 'C' 0.0033 0.0016
                         'International Tables Vol C Tables 4.2.6.8 and 6.1.1.4'
    'H' 'H' 0.0000 0.0000
                         'International Tables Vol C Tables 4.2.6.8 and 6.1.1.4'
    'N' 'N' 0.0061 0.0033
                         'International Tables Vol C Tables 4.2.6.8 and 6.1.1.4'
    'O' 'O' 0.0106 0.0060
                         'International Tables Vol C Tables 4.2.6.8 and 6.1.1.4'
    'S' 'S' 0.1246 0.1234
                         'International Tables Vol C Tables 4.2.6.8 and 6.1.1.4'
_computing_data_collection     'SMART (Bruker, 2001)'
_computing_cell_refinement     'SAINT-Plus (Bruker, 2001)'
_computing_data_reduction     'SAINT-Plus (Bruker, 2001)'
_computing_structure_solution     'SHELXS97 (Sheldrick, 2008)'
_computing_structure_refinement     'SHELXL97 (Sheldrick, 2008)'
_computing_molecular_graphics     'PLATON (Spek, 2003)'
_computing_publication_material     'PLATON (Spek, 2003)'
loop_
    _atom_site_type_symbol
    _atom_site_label
    _atom_site_fract_x
    _atom_site_fract_y
    _atom_site_fract_z
    _atom_site_U_iso_or_equiv
    _atom_site_adp_type
    _atom_site_calc_flag
    _atom_site_refinement_flags
    _atom_site_occupancy
    _atom_site_disorder_assembly
    _atom_site_disorder_group
    S S1 0.15326(3) 0.47012(8) 0.46771(4) 0.0531(3) Uani d . 1 . .
    S S2 0.06920(4) 0.72487(9) 0.64731(6) 0.0655(3) Uani d . 1 . .
    C C1 0.14805(12) 0.2922(3) 0.45787(15) 0.0464(7) Uani d . 1 . .
    C C2 0.10216(14) 0.2310(3) 0.40203(16) 0.0539(8) Uani d . 1 . .
    C C3 0.10074(16) 0.0918(4) 0.39911(18) 0.0635(9) Uani d . 1 . .
    H H3A 0.0703 0.0502 0.3626 0.076 Uiso calc R 1 . .
    C C4 0.1424(2) 0.0131(4) 0.4479(2) 0.0757(9) Uani d U 1 . .
    C C5 0.18654(16) 0.0764(4) 0.50242(19) 0.0637(9) Uani d . 1 . .
    H H5A 0.2148 0.0242 0.5361 0.076 Uiso calc R 1 . .
    C C6 0.19082(13) 0.2140(3) 0.50937(17) 0.0546(8) Uani d . 1 . .
    C C7 0.24128(15) 0.2685(4) 0.57208(19) 0.0734(10) Uani d . 1 . .
    H H7A 0.2644 0.1956 0.5992 0.110 Uiso calc R 1 . .
    H H7B 0.2334 0.3194 0.5974 0.110 Uiso calc R 1 . .
    H H7C 0.2583 0.3253 0.5597 0.110 Uiso calc R 1 . .
    C C8 0.1398(2) -0.1383(4) 0.4422(2) 0.0849(10) Uani d U 1 . .
    H H8A 0.1062 -0.1645 0.4014 0.127 Uiso calc R 1 . .
    H H8B 0.1439 -0.1763 0.4803 0.127 Uiso calc R 1 . .
    H H8C 0.1676 -0.1700 0.4413 0.127 Uiso calc R 1 . .
    C C9 0.05315(15) 0.3038(5) 0.34304(18) 0.0761(11) Uani d . 1 . .
    H H9A 0.0273 0.2393 0.3114 0.114 Uiso calc R 1 . .
    H H9B 0.0627 0.3598 0.3210 0.114 Uiso calc R 1 . .
    H H9C 0.0385 0.3580 0.3595 0.114 Uiso calc R 1 . .
    C C10 0.10008(13) 0.4624(3) 0.51695(17) 0.0581(8) Uani d . 1 . .
    H H10A 0.0998 0.3656 0.5203 0.070 Uiso calc R 1 . .
    H H10B 0.0691 0.4888 0.4724 0.070 Uiso calc R 1 . .
    C C11 0.09849(17) 0.5273(4) 0.5705(2) 0.0732(10) Uani d . 1 . .
    H H11A 0.0740 0.4792 0.5740 0.088 Uiso calc R 1 . .
    H H11B 0.1333 0.5236 0.6140 0.088 Uiso calc R 1 . .
    C C12 0.08133(16) 0.6696(4) 0.55154(18) 0.0698(10) Uani d DU 1 . .
    H H12A 0.0432 0.6719 0.5171 0.084 Uiso calc R 1 . .
    H H12B 0.0972 0.7070 0.5321 0.084 Uiso calc R 1 . .
    C C13 0.05511(12) 0.8878(3) 0.66060(17) 0.0512(7) Uani d . 1 . .
    C C14 0.08566(13) 0.9494(4) 0.72467(17) 0.0554(8) Uani d . 1 . .
    C C15 0.07141(15) 1.0790(4) 0.7284(2) 0.0718(10) Uani d U 1 . .
    H H15A 0.0910 1.1211 0.7702 0.086 Uiso calc R 1 . .
    C C16 0.03042(19) 1.1470(5) 0.6740(3) 0.1001(12) Uani d U 1 . .
    C C17 0.00179(16) 1.0841(4) 0.6122(2) 0.0822(12) Uani d U 1 . .
    H H17A -0.0259 1.1306 0.5745 0.099 Uiso calc R 1 . .
    C C18 0.01232(15) 0.9547(5) 0.6035(2) 0.0743(9) Uani d U 1 . .
    C C19 -0.02361(16) 0.8980(5) 0.5329(2) 0.0848(10) Uani d U 1 . .
    H H19A -0.0494 0.9641 0.5028 0.127 Uiso calc R 1 . .
    H H19B -0.0413 0.8201 0.5326 0.127 Uiso calc R 1 . .
    H H19C -0.0030 0.8737 0.5185 0.127 Uiso calc R 1 . .
    C C20 0.0171(2) 1.2887(5) 0.6807(3) 0.1087(13) Uani d U 1 . .
    H H20A 0.0404 1.3153 0.7273 0.163 Uiso calc R 1 . .
    H H20B -0.0188 1.2922 0.6646 0.163 Uiso calc R 1 . .
    H H20C 0.0215 1.3484 0.6545 0.163 Uiso calc R 1 . .
    C C21 0.13243(15) 0.8889(5) 0.78906(18) 0.0743(11) Uani d . 1 . .
    H H21A 0.1462 0.9517 0.8253 0.111 Uiso calc R 1 . .
    H H21B 0.1593 0.8679 0.7844 0.111 Uiso calc R 1 . .
    H H21C 0.1217 0.8085 0.7987 0.111 Uiso calc R 1 . .
    C C22 0.14972(14) 0.8142(4) 0.65501(19) 0.0644(9) Uani d . 1 . .
    H H22A 0.1754 0.7424 0.6717 0.077 Uiso calc R 1 . .
    H H22B 0.1547 0.8552 0.6936 0.077 Uiso calc R 1 . .
    C C23 0.16017(16) 0.9152(4) 0.62171(19) 0.0692(10) Uani d . 1 . .
    H H23A 0.1295 0.9732 0.5946 0.083 Uiso calc R 1 . .
    H H23B 0.1647 0.8699 0.5914 0.083 Uiso calc R 1 . .
    C C24 0.20845(15) 1.0008(4) 0.67022(18) 0.0644(9) Uani d . 1 . .
    H H24A 0.2389 0.9430 0.6991 0.077 Uiso calc R 1 . .
    H H24B 0.2152 1.0570 0.6447 0.077 Uiso calc R 1 . .
    C C25 0.16924(18) 1.1983(4) 0.68724(19) 0.0795(9) Uani d U 1 . .
    C C26 0.17520(14) 1.2568(3) 0.74571(17) 0.0596(8) Uani d . 1 . .
    C C27 0.15189(16) 1.3666(4) 0.7500(2) 0.0748(11) Uani d . 1 . .
    H H27A 0.1280 1.4190 0.7123 0.090 Uiso calc R 1 . .
    C C28 0.16498(18) 1.3968(4) 0.8121(2) 0.0789(11) Uani d . 1 . .
    H H28A 0.1497 1.4712 0.8162 0.095 Uiso calc R 1 . .
    C C29 0.20005(17) 1.3201(4) 0.8680(2) 0.0719(10) Uani d . 1 . .
    H H29A 0.2080 1.3429 0.9093 0.086 Uiso calc R 1 . .
    C C30 0.22369(14) 1.2090(4) 0.86355(18) 0.0636(9) Uani d . 1 . .
    H H30A 0.2474 1.1565 0.9013 0.076 Uiso calc R 1 . .
    C C31 0.21105(12) 1.1789(3) 0.80191(16) 0.0528(7) Uani d . 1 . .
    C C32 0.22889(12) 1.0682(3) 0.78088(16) 0.0522(7) Uani d . 1 . .
    O O1 0.20542(11) 0.5116(3) 0.49361(14) 0.0727(7) Uani d . 1 . .
    O O2 0.11048(11) 0.5309(3) 0.40790(13) 0.0741(7) Uani d . 1 . .
    O O3 0.10576(13) 0.6647(3) 0.71039(18) 0.0900(9) Uani d . 1 . .
    O O4 0.14220(13) 1.2330(3) 0.62932(13) 0.0890(8) Uani d U 1 . .
    O O5 0.26026(10) 0.9802(3) 0.81456(12) 0.0691(7) Uani d . 1 . .
    O O6 0.02164(12) 0.6529(3) 0.59969(18) 0.0939(10) Uani d . 1 . .
    N N1 0.20210(11) 1.0851(3) 0.71198(13) 0.0566(7) Uani d . 1 . .
    N N2 0.09614(12) 0.7566(3) 0.61035(16) 0.0662(8) Uani d DU 1 . .
    N N3 0.14813(10) 0.5046(3) 0.52664(13) 0.0523(6) Uani d . 1 . .
    H H3B 0.1729 0.5466 0.5626 0.063 Uiso calc R 1 . .
loop_
    _atom_site_aniso_label
    _atom_site_aniso_U_11
    _atom_site_aniso_U_22
    _atom_site_aniso_U_33
    _atom_site_aniso_U_12
    _atom_site_aniso_U_13
    _atom_site_aniso_U_23
    S1 0.0687(5) 0.0447(4) 0.0570(5) 0.0021(4) 0.0443(4) 0.0024(3)
    S2 0.0762(6) 0.0477(5) 0.0974(7) -0.0042(4) 0.0659(6) -0.0118(5)
    C1 0.0573(17) 0.0451(15) 0.0488(16) 0.0052(13) 0.0387(15) 0.0006(13)
    C2 0.0663(19) 0.0585(19) 0.0489(16) 0.0028(15) 0.0414(16) -0.0046(14)
    C3 0.082(2) 0.061(2) 0.0574(19) -0.0106(18) 0.0483(19) -0.0156(16)
    C4 0.127(3) 0.0491(15) 0.094(2) 0.0034(17) 0.089(2) -0.0075(15)
    C5 0.085(2) 0.0552(19) 0.068(2) 0.0204(18) 0.056(2) 0.0112(17)
    C6 0.0643(19) 0.0556(18) 0.0589(18) 0.0071(15) 0.0454(17) 0.0024(15)
    C7 0.060(2) 0.078(3) 0.062(2) 0.0080(19) 0.0281(18) 0.0070(19)
    C8 0.131(3) 0.0509(15) 0.098(2) 0.0032(17) 0.083(2) -0.0078(15)
    C9 0.064(2) 0.090(3) 0.054(2) 0.005(2) 0.0263(18) -0.0025(19)
    C10 0.0620(19) 0.0545(18) 0.0641(19) -0.0097(15) 0.0420(17) -0.0172(15)
    C11 0.079(2) 0.067(2) 0.087(3) -0.0039(19) 0.058(2) -0.010(2)
    C12 0.069(2) 0.076(2) 0.065(2) 0.0016(19) 0.0412(19) -0.0101(16)
    C13 0.0510(16) 0.0481(16) 0.0657(19) 0.0003(13) 0.0415(16) -0.0056(14)
    C14 0.0531(17) 0.062(2) 0.0628(19) 0.0002(15) 0.0417(16) -0.0057(16)
    C15 0.067(2) 0.069(2) 0.089(3) -0.0076(18) 0.053(2) -0.029(2)
    C16 0.083(2) 0.068(2) 0.151(3) 0.0135(17) 0.073(2) -0.015(2)
    C17 0.061(2) 0.074(2) 0.098(3) 0.0204(19) 0.042(2) 0.009(2)
    C18 0.0549(15) 0.093(2) 0.0681(17) 0.0012(15) 0.0343(14) -0.0060(16)
    C19 0.0613(16) 0.097(2) 0.0718(17) 0.0007(15) 0.0288(14) -0.0062(16)
    C20 0.088(2) 0.070(2) 0.155(3) 0.0145(17) 0.069(2) -0.015(2)
    C21 0.070(2) 0.099(3) 0.059(2) 0.007(2) 0.0428(19) 0.004(2)
    C22 0.065(2) 0.062(2) 0.077(2) 0.0052(17) 0.0488(19) -0.0013(18)
    C23 0.079(2) 0.071(2) 0.069(2) -0.0127(19) 0.051(2) -0.0134(18)
    C24 0.068(2) 0.071(2) 0.067(2) -0.0084(18) 0.0480(19) -0.0093(18)
    C25 0.1013(19) 0.0670(16) 0.0558(13) 0.0131(14) 0.0410(14) 0.0110(12)
    C26 0.0613(19) 0.0478(17) 0.0597(19) -0.0017(15) 0.0321(17) 0.0019(14)
    C27 0.077(2) 0.054(2) 0.082(3) 0.0068(18) 0.043(2) 0.0018(18)
    C28 0.094(3) 0.051(2) 0.108(3) 0.002(2) 0.070(3) -0.009(2)
    C29 0.087(3) 0.063(2) 0.081(3) -0.018(2) 0.059(2) -0.020(2)
    C30 0.064(2) 0.065(2) 0.0557(19) -0.0042(17) 0.0340(17) -0.0022(16)
    C31 0.0471(16) 0.0491(17) 0.0546(17) -0.0055(13) 0.0274(14) -0.0026(14)
    C32 0.0422(15) 0.0573(18) 0.0510(16) -0.0027(14) 0.0255(14) 0.0013(14)
    O1 0.0816(17) 0.0666(16) 0.0918(18) -0.0112(13) 0.0644(15) -0.0050(14)
    O2 0.0906(18) 0.0586(15) 0.0659(15) 0.0090(13) 0.0444(14) 0.0070(12)
    O3 0.115(2) 0.0606(16) 0.125(3) 0.0143(16) 0.090(2) 0.0101(17)
    O4 0.1081(18) 0.0715(15) 0.0585(12) 0.0151(13) 0.0364(13) 0.0111(11)
    O5 0.0614(14) 0.0711(16) 0.0638(14) 0.0187(12) 0.0329(12) 0.0094(12)
    O6 0.096(2) 0.0750(18) 0.146(3) -0.0360(16) 0.092(2) -0.0488(19)
    N1 0.0579(15) 0.0545(15) 0.0524(15) -0.0013(12) 0.0314(13) -0.0031(12)
    N2 0.0697(18) 0.0615(17) 0.088(2) -0.0128(14) 0.0592(17) -0.0233(14)
    N3 0.0554(15) 0.0481(14) 0.0540(14) -0.0052(11) 0.0339(13) -0.0116(11)
_geom_special_details
;
All e.s.d.'s (except the e.s.d. in the dihedral angle between two l.s. planes)
are estimated using the full covariance matrix. The cell e.s.d.'s are taken
into account individually in the estimation of e.s.d.'s in distances, angles
and torsion angles; correlations between e.s.d.'s in cell parameters are only
used when they are defined by crystal symmetry. An approximate (isotropic)
treatment of cell e.s.d.'s is used for estimating e.s.d.'s involving l.s.
planes.
;
loop_
    _geom_bond_atom_site_label_1
    _geom_bond_atom_site_label_2
    _geom_bond_site_symmetry_2
    _geom_bond_distance
    _geom_bond_publ_flag
    S1 O2 . 1.404(3) ?
    S1 O1 . 1.432(3) ?
    S1 N3 . 1.623(3) ?
    S1 C1 . 1.786(3) ?
    S2 O3 . 1.400(3) ?
    S2 O6 . 1.424(3) ?
    S2 N2 . 1.640(3) ?
    S2 C13 . 1.773(3) ?
    C1 C2 . 1.403(5) ?
    C1 C6 . 1.408(4) ?
    C2 C3 . 1.390(5) ?
    C2 C9 . 1.526(5) ?
    C3 C4 . 1.374(6) ?
    C3 H3A . 0.9300 ?
    C4 C5 . 1.377(6) ?
    C4 C8 . 1.515(5) ?
    C5 C6 . 1.379(5) ?
    C5 H5A . 0.9300 ?
    C6 C7 . 1.503(5) ?
    C7 H7A . 0.9600 ?
    C7 H7B . 0.9600 ?
    C7 H7C . 0.9600 ?
    C8 H8A . 0.9600 ?
    C8 H8B . 0.9600 ?
    C8 H8C . 0.9600 ?
    C9 H9A . 0.9600 ?
    C9 H9B . 0.9600 ?
    C9 H9C . 0.9600 ?
    C10 N3 . 1.465(4) ?
    C10 C11 . 1.520(5) ?
    C10 H10A . 0.9700 ?
    C10 H10B . 0.9700 ?
    C11 C12 . 1.491(6) ?
    C11 H11A . 0.9700 ?
    C11 H11B . 0.9700 ?
    C12 N2 . 1.516(4) ?
    C12 H12A . 0.9700 ?
    C12 H12B . 0.9700 ?
    C13 C18 . 1.402(5) ?
    C13 C14 . 1.410(5) ?
    C14 C15 . 1.393(5) ?
    C14 C21 . 1.498(5) ?
    C15 C16 . 1.359(7) ?
    C15 H15A . 0.9300 ?
    C16 C17 . 1.375(7) ?
    C16 C20 . 1.516(6) ?
    C17 C18 . 1.385(6) ?
    C17 H17A . 0.9300 ?
    C18 C19 . 1.510(5) ?
    C19 H19A . 0.9600 ?
    C19 H19B . 0.9600 ?
    C19 H19C . 0.9600 ?
    C20 H20A . 0.9600 ?
    C20 H20B . 0.9600 ?
    C20 H20C . 0.9600 ?
    C21 H21A . 0.9600 ?
    C21 H21B . 0.9600 ?
    C21 H21C . 0.9600 ?
    C22 N2 . 1.473(5) ?
    C22 C23 . 1.474(5) ?
    C22 H22A . 0.9700 ?
    C22 H22B . 0.9700 ?
    C23 C24 . 1.513(5) ?
    C23 H23A . 0.9700 ?
    C23 H23B . 0.9700 ?
    C24 N1 . 1.453(4) ?
    C24 H24A . 0.9700 ?
    C24 H24B . 0.9700 ?
    C25 O4 . 1.199(4) ?
    C25 N1 . 1.402(5) ?
    C25 C26 . 1.479(6) ?
    C26 C27 . 1.367(5) ?
    C26 C31 . 1.386(5) ?
    C27 C28 . 1.375(6) ?
    C27 H27A . 0.9300 ?
    C28 C29 . 1.371(6) ?
    C28 H28A . 0.9300 ?
    C29 C30 . 1.385(5) ?
    C29 H29A . 0.9300 ?
    C30 C31 . 1.371(5) ?
    C30 H30A . 0.9300 ?
    C31 C32 . 1.482(5) ?
    C32 O5 . 1.205(4) ?
    C32 N1 . 1.390(4) ?
    N3 H3B . 0.8600 ?
loop_
    _geom_angle_atom_site_label_1
    _geom_angle_atom_site_label_2
    _geom_angle_atom_site_label_3
    _geom_angle_site_symmetry_1
    _geom_angle_site_symmetry_3
    _geom_angle
    _geom_angle_publ_flag
    O2 S1 O1 . . 117.42(17) ?
    O2 S1 N3 . . 107.70(16) ?
    O1 S1 N3 . . 105.58(15) ?
    O2 S1 C1 . . 109.56(15) ?
    O1 S1 C1 . . 109.49(15) ?
    N3 S1 C1 . . 106.49(14) ?
    O3 S2 O6 . . 116.9(2) ?
    O3 S2 N2 . . 110.94(18) ?
    O6 S2 N2 . . 106.63(18) ?
    O3 S2 C13 . . 108.23(17) ?
    O6 S2 C13 . . 110.82(17) ?
    N2 S2 C13 . . 102.29(16) ?
    C2 C1 C6 . . 120.5(3) ?
    C2 C1 S1 . . 121.5(2) ?
    C6 C1 S1 . . 118.0(2) ?
    C3 C2 C1 . . 117.9(3) ?
    C3 C2 C9 . . 116.3(3) ?
    C1 C2 C9 . . 125.8(3) ?
    C4 C3 C2 . . 122.8(4) ?
    C4 C3 H3A . . 118.6 ?
    C2 C3 H3A . . 118.6 ?
    C3 C4 C5 . . 117.7(3) ?
    C3 C4 C8 . . 121.3(4) ?
    C5 C4 C8 . . 121.0(4) ?
    C4 C5 C6 . . 123.0(3) ?
    C4 C5 H5A . . 118.5 ?
    C6 C5 H5A . . 118.5 ?
    C5 C6 C1 . . 118.1(3) ?
    C5 C6 C7 . . 116.9(3) ?
    C1 C6 C7 . . 125.1(3) ?
    C6 C7 H7A . . 109.5 ?
    C6 C7 H7B . . 109.5 ?
    H7A C7 H7B . . 109.5 ?
    C6 C7 H7C . . 109.5 ?
    H7A C7 H7C . . 109.5 ?
    H7B C7 H7C . . 109.5 ?
    C4 C8 H8A . . 109.5 ?
    C4 C8 H8B . . 109.5 ?
    H8A C8 H8B . . 109.5 ?
    C4 C8 H8C . . 109.5 ?
    H8A C8 H8C . . 109.5 ?
    H8B C8 H8C . . 109.5 ?
    C2 C9 H9A . . 109.5 ?
    C2 C9 H9B . . 109.5 ?
    H9A C9 H9B . . 109.5 ?
    C2 C9 H9C . . 109.5 ?
    H9A C9 H9C . . 109.5 ?
    H9B C9 H9C . . 109.5 ?
    N3 C10 C11 . . 109.5(3) ?
    N3 C10 H10A . . 109.8 ?
    C11 C10 H10A . . 109.8 ?
    N3 C10 H10B . . 109.8 ?
    C11 C10 H10B . . 109.8 ?
    H10A C10 H10B . . 108.2 ?
    C12 C11 C10 . . 109.3(3) ?
    C12 C11 H11A . . 109.8 ?
    C10 C11 H11A . . 109.8 ?
    C12 C11 H11B . . 109.8 ?
    C10 C11 H11B . . 109.8 ?
    H11A C11 H11B . . 108.3 ?
    C11 C12 N2 . . 113.7(3) ?
    C11 C12 H12A . . 108.8 ?
    N2 C12 H12A . . 108.8 ?
    C11 C12 H12B . . 108.8 ?
    N2 C12 H12B . . 108.8 ?
    H12A C12 H12B . . 107.7 ?
    C18 C13 C14 . . 121.0(3) ?
    C18 C13 S2 . . 116.5(3) ?
    C14 C13 S2 . . 122.4(3) ?
    C15 C14 C13 . . 117.0(3) ?
    C15 C14 C21 . . 116.9(3) ?
    C13 C14 C21 . . 126.0(3) ?
    C16 C15 C14 . . 123.4(4) ?
    C16 C15 H15A . . 118.3 ?
    C14 C15 H15A . . 118.3 ?
    C15 C16 C17 . . 117.9(4) ?
    C15 C16 C20 . . 121.2(5) ?
    C17 C16 C20 . . 120.9(5) ?
    C16 C17 C18 . . 123.0(4) ?
    C16 C17 H17A . . 118.5 ?
    C18 C17 H17A . . 118.5 ?
    C17 C18 C13 . . 117.6(4) ?
    C17 C18 C19 . . 116.8(4) ?
    C13 C18 C19 . . 125.6(4) ?
    C18 C19 H19A . . 109.5 ?
    C18 C19 H19B . . 109.5 ?
    H19A C19 H19B . . 109.5 ?
    C18 C19 H19C . . 109.5 ?
    H19A C19 H19C . . 109.5 ?
    H19B C19 H19C . . 109.5 ?
    C16 C20 H20A . . 109.5 ?
    C16 C20 H20B . . 109.5 ?
    H20A C20 H20B . . 109.5 ?
    C16 C20 H20C . . 109.5 ?
    H20A C20 H20C . . 109.5 ?
    H20B C20 H20C . . 109.5 ?
    C14 C21 H21A . . 109.5 ?
    C14 C21 H21B . . 109.5 ?
    H21A C21 H21B . . 109.5 ?
    C14 C21 H21C . . 109.5 ?
    H21A C21 H21C . . 109.5 ?
    H21B C21 H21C . . 109.5 ?
    N2 C22 C23 . . 113.6(3) ?
    N2 C22 H22A . . 108.9 ?
    C23 C22 H22A . . 108.9 ?
    N2 C22 H22B . . 108.9 ?
    C23 C22 H22B . . 108.9 ?
    H22A C22 H22B . . 107.7 ?
    C22 C23 C24 . . 113.9(3) ?
    C22 C23 H23A . . 108.8 ?
    C24 C23 H23A . . 108.8 ?
    C22 C23 H23B . . 108.8 ?
    C24 C23 H23B . . 108.8 ?
    H23A C23 H23B . . 107.7 ?
    N1 C24 C23 . . 112.4(3) ?
    N1 C24 H24A . . 109.1 ?
    C23 C24 H24A . . 109.1 ?
    N1 C24 H24B . . 109.1 ?
    C23 C24 H24B . . 109.1 ?
    H24A C24 H24B . . 107.9 ?
    O4 C25 N1 . . 123.8(4) ?
    O4 C25 C26 . . 130.2(4) ?
    N1 C25 C26 . . 105.9(3) ?
    C27 C26 C31 . . 121.3(4) ?
    C27 C26 C25 . . 130.6(3) ?
    C31 C26 C25 . . 108.0(3) ?
    C26 C27 C28 . . 117.7(4) ?
    C26 C27 H27A . . 121.2 ?
    C28 C27 H27A . . 121.2 ?
    C29 C28 C27 . . 121.6(4) ?
    C29 C28 H28A . . 119.2 ?
    C27 C28 H28A . . 119.2 ?
    C28 C29 C30 . . 120.6(4) ?
    C28 C29 H29A . . 119.7 ?
    C30 C29 H29A . . 119.7 ?
    C31 C30 C29 . . 118.0(3) ?
    C31 C30 H30A . . 121.0 ?
    C29 C30 H30A . . 121.0 ?
    C30 C31 C26 . . 120.8(3) ?
    C30 C31 C32 . . 130.9(3) ?
    C26 C31 C32 . . 108.4(3) ?
    O5 C32 N1 . . 124.9(3) ?
    O5 C32 C31 . . 129.1(3) ?
    N1 C32 C31 . . 105.9(3) ?
    C32 N1 C25 . . 111.7(3) ?
    C32 N1 C24 . . 125.1(3) ?
    C25 N1 C24 . . 123.2(3) ?
    C22 N2 C12 . . 119.1(3) ?
    C22 N2 S2 . . 114.7(2) ?
    C12 N2 S2 . . 118.8(2) ?
    C10 N3 S1 . . 118.2(2) ?
    C10 N3 H3B . . 120.9 ?
    S1 N3 H3B . . 120.9 ?
loop_
    _geom_hbond_atom_site_label_D
    _geom_hbond_atom_site_label_H
    _geom_hbond_atom_site_label_A
    _geom_hbond_site_symmetry_A
    _geom_hbond_distance_DH
    _geom_hbond_distance_HA
    _geom_hbond_distance_DA
    _geom_hbond_angle_DHA
    N3 H3B O5 4_546 0.86 2.53 3.192(4) 134
