# Supplementary material for: 2,2′,4,4′,6,6′-Hexamethyl-N-(3-phthalimidoprop­yl)-N,N′-(propane-1,3-di­yl)dibenzene­sulfonamide
Source: Acta Crystallogr Sect E Struct Rep Online. 2008 Nov 8;64(Pt 12):o2289. doi: 10.1107/S1600536808036003 (PMC2960108; doi:10.1107/S1600536808036003)
Supplement: Supplementary file 2 [file e-64-o2289-Isup2.hkl]

# 
# h,k,l, Fc-squared, Fo-squared, sigma(Fo-squared) and status flag 
# 
data_I
_shelx_title ' MPT1 in C2/c' 
_shelx_refln_list_code          4 
_shelx_F_calc_maximum      760.97 
_exptl_crystal_F_000      2656.00 
_reflns_d_resolution_high  0.8107 
 
loop_ 
 _symmetry_equiv_pos_as_xyz 
 'x, y, z' 
 '-x, y, -z+1/2' 
 'x+1/2, y+1/2, z' 
 '-x+1/2, y+1/2, -z+1/2' 
 '-x, -y, -z' 
 'x, -y, z-1/2' 
 '-x+1/2, -y+1/2, -z' 
 'x+1/2, -y+1/2, z-1/2' 
 
_cell_length_a    32.0420 
_cell_length_b     9.9782 
_cell_length_c    25.1048 
_cell_angle_alpha  90.000 
_cell_angle_beta  127.917 
_cell_angle_gamma  90.000 
 
_shelx_F_squared_multiplier     1.000 
 
loop_ 
 _refln_index_h 
 _refln_index_k 
 _refln_index_l 
 _refln_F_squared_calc 
 _refln_F_squared_meas 
 _refln_F_squared_sigma 
 _refln_observed_status 
   4   0   0    94066.23   100510.70   1953.15 o 
   6   0   0     9830.45     9249.58    185.32 o 
  12   0   0    10502.53    10921.31    160.54 o 
  14   0   0    12556.36    11643.72    244.51 o 
  16   0   0    10907.79     9795.84    212.97 o 
  18   0   0      466.10      302.24     26.68 o 
  20   0   0     5358.10     5018.23    129.53 o 
  22   0   0     2253.67     2138.47     75.20 o 
  24   0   0     2028.17     1473.35     63.07 o 
  26   0   0       12.44        0.00     21.83 o 
  28   0   0        9.01       27.17     24.26 o 
  30   0   0        0.04        0.00     23.77 o 
   1   1   0     2122.54     2295.62     34.65 o 
   3   1   0    18949.48    21168.17    244.31 o 
   5   1   0    37948.46    44191.45    601.84 o 
   7   1   0     4264.09     4340.12     66.71 o 
   9   1   0     1955.21     1788.46     34.12 o 
  11   1   0       93.25      120.91      9.19 o 
  13   1   0      476.91      472.75     18.35 o 
  15   1   0     6456.14     7052.88    112.69 o 
  17   1   0      536.13      509.10     22.11 o 
  19   1   0     1679.72     1633.54     43.16 o 
  21   1   0      198.00      173.64     18.86 o 
  23   1   0     2247.17     2084.32     53.50 o 
  25   1   0       95.43      115.92     18.86 o 
  27   1   0       98.60       65.76     18.14 o 
  29   1   0        0.07        0.00     23.53 o 
  31   1   0       35.30       42.45     18.87 o 
   0   2   0      264.38      321.73     25.95 o 
   2   2   0    16395.52    16149.92    204.03 o 
   6   2   0     3804.99     2535.13     35.03 o 
   8   2   0    12310.96    12124.83    212.00 o 
  10   2   0      433.98      382.74     55.79 o 
  12   2   0       45.19       83.18      9.59 o 
  14   2   0      670.86     1029.27     28.66 o 
  16   2   0     3001.20     2960.86     84.90 o 
  18   2   0       10.76        0.00      9.19 o 
  20   2   0     2476.26     2713.84     72.77 o 
  22   2   0       79.19        8.59     13.81 o 
  24   2   0       78.78       58.06     17.80 o 
  26   2   0      271.29      315.93     25.62 o 
  28   2   0      162.40      163.93     39.30 o 
  30   2   0       14.48       33.20     20.53 o 
   1   3   0      182.90      172.51      6.06 o 
   3   3   0    65478.36    68851.26    556.34 o 
   5   3   0        0.94       67.08      6.06 o 
   7   3   0     8648.57     6555.84     71.05 o 
   9   3   0       52.36       45.98      6.34 o 
  11   3   0     4413.04     3391.20     43.90 o 
  13   3   0      122.48       52.75      7.64 o 
  15   3   0     2527.86     3106.35     51.10 o 
  17   3   0      725.24      587.55     20.45 o 
  19   3   0     1464.65     1369.51     45.97 o 
  21   3   0      657.33      529.98     22.99 o 
  23   3   0      210.27      235.79     19.01 o 
  25   3   0        1.78        0.00     12.80 o 
  27   3   0       18.72       28.13     32.02 o 
  29   3   0        1.58       11.64     26.68 o 
   0   4   0    50531.78    54296.05    619.24 o 
   2   4   0    18517.89    21362.79    176.33 o 
   4   4   0     9480.82     9008.32    115.28 o 
   6   4   0     6196.66     5414.42     50.17 o 
   8   4   0       54.01      113.81      7.00 o 
  10   4   0      170.88       61.87      6.53 o 
  12   4   0     2753.16     3709.65     47.51 o 
  14   4   0     1923.31     2139.66     32.95 o 
  16   4   0      136.80      184.25     11.03 o 
  18   4   0        0.41        7.59      9.23 o 
  20   4   0     1009.05      971.13     24.69 o 
  22   4   0       87.07       79.15     12.43 o 
  24   4   0      326.45      402.98     29.32 o 
  26   4   0       22.48       30.35     17.54 o 
  28   4   0      167.98      109.16     31.05 o 
   1   5   0    44175.43    46871.88    380.20 o 
   3   5   0       65.83       11.95      7.08 o 
   5   5   0      575.55      824.10     20.41 o 
   7   5   0     1664.71     1987.55     26.54 o 
   9   5   0        2.66        0.80      5.68 o 
  11   5   0        1.22        0.00      5.91 o 
  13   5   0     2214.93     2025.00     32.51 o 
  15   5   0      568.89      659.42     19.21 o 
  17   5   0       14.87        7.68     15.34 o 
  19   5   0       52.18       60.50     11.98 o 
  21   5   0      136.19      167.67     20.58 o 
  23   5   0     1536.52     1355.68     46.82 o 
  25   5   0       31.46       33.02     17.99 o 
  27   5   0        1.83        3.88     26.20 o 
   0   6   0      387.69      371.71     16.49 o 
   2   6   0     1591.28     1750.69     23.17 o 
   4   6   0      113.03       93.35      7.48 o 
   6   6   0      970.98     1308.27     19.94 o 
   8   6   0     2381.36     2457.66     36.44 o 
  10   6   0      402.52      435.50     18.87 o 
  12   6   0     2095.88     2183.01     41.64 o 
  14   6   0      243.45      226.65     15.56 o 
  16   6   0     2440.84     2325.81     62.10 o 
  18   6   0      289.06      424.50     43.90 o 
  20   6   0      504.60      405.73     40.75 o 
  22   6   0      210.24      125.89     20.89 o 
  24   6   0       23.48        0.00     15.47 o 
  26   6   0        4.93        0.00     29.35 o 
   1   7   0     1146.53     1222.92     20.15 o 
   3   7   0     5531.69     5991.12     64.75 o 
   5   7   0     1422.84     1646.66     27.03 o 
   7   7   0        5.69        0.00     10.07 o 
   9   7   0     1973.22     1787.00     43.48 o 
  11   7   0      666.63      784.28     35.90 o 
  13   7   0       32.88       52.77     17.12 o 
  15   7   0     1016.72     1067.32     40.97 o 
  17   7   0      235.94      207.44     23.33 o 
  19   7   0       86.43      111.74     20.55 o 
  21   7   0      502.52      541.36     33.25 o 
  23   7   0       19.30        0.00     17.49 o 
  25   7   0       18.44        5.65     28.62 o 
   0   8   0      607.40      598.17     28.38 o 
   2   8   0       16.17        0.00      9.46 o 
   4   8   0      826.71      880.10     21.12 o 
   6   8   0       30.41        0.32      8.61 o 
   8   8   0       39.32       29.66     13.15 o 
  10   8   0     1105.69      903.03     38.35 o 
  12   8   0        6.31        2.95     21.35 o 
  14   8   0        2.35        0.00     17.14 o 
  16   8   0       22.67       57.36     18.93 o 
  18   8   0       17.93        2.71     17.40 o 
  20   8   0       29.54       40.32     19.47 o 
  22   8   0       16.14        0.00     19.02 o 
   1   9   0       52.78      197.57     14.72 o 
   3   9   0       24.97       20.67     13.06 o 
   5   9   0      112.34      105.73     15.65 o 
   7   9   0      292.68      280.00     20.06 o 
   9   9   0      828.30      726.83     29.59 o 
  11   9   0       74.31       20.32     18.93 o 
  13   9   0     1609.97     1644.78     53.59 o 
  15   9   0       30.25       41.47     21.24 o 
  17   9   0       24.72        0.00     18.83 o 
  19   9   0       53.27       66.10     22.98 o 
  21   9   0      116.88       95.98     24.98 o 
   0  10   0      130.80       81.02     28.62 o 
   2  10   0      412.35      389.07     28.76 o 
   4  10   0      121.94       25.92     15.01 o 
   6  10   0      220.02      112.65     24.10 o 
   8  10   0      220.42      303.80     22.65 o 
  10  10   0       35.92       50.59     21.88 o 
  12  10   0      156.62      111.92     24.69 o 
  14  10   0      339.83      397.08     42.69 o 
  16  10   0       15.80        0.00     29.11 o 
  18  10   0        8.02        0.00     20.23 o 
   1  11   0      539.01      519.01     48.51 o 
   3  11   0       55.99       85.30     22.91 o 
   5  11   0        1.55        4.10     19.33 o 
   7  11   0       56.51       18.32     25.23 o 
   9  11   0      173.41      146.24     20.73 o 
  11  11   0        1.52        0.00     28.14 o 
  13  11   0      152.15      181.08     38.33 o 
   0  12   0        7.26        0.00     31.05 o 
   2  12   0       60.17       33.00     23.32 o 
   4  12   0       98.29       91.18     25.13 o 
   6  12   0        2.02        0.00     20.72 o 
 -31   1   1        1.35        6.50     16.57 o 
 -29   1   1       11.47       14.98     16.77 o 
 -27   1   1       10.23        0.00     16.74 o 
 -25   1   1      310.93      381.38     26.93 o 
 -23   1   1       12.00       58.26     16.77 o 
 -21   1   1      277.07      321.32     21.68 o 
 -19   1   1      800.82      889.74     29.82 o 
 -17   1   1      116.09       63.56     11.26 o 
 -15   1   1      820.17      691.18     22.79 o 
 -13   1   1      985.07     1000.29     25.88 o 
 -11   1   1     2282.98     1389.00     29.13 o 
  -9   1   1     3223.70     4037.68     63.60 o 
  -7   1   1      995.22      743.78     16.92 o 
  -5   1   1   195338.75   208761.08   2380.29 o 
  -3   1   1     2679.73     2502.20     40.64 o 
  -1   1   1    19711.45    22379.47    898.47 o 
   1   1   1     9883.30    11207.10    156.26 o 
   3   1   1    55482.63    57655.61    990.53 o 
   5   1   1    69771.34    76868.24   1048.11 o 
   7   1   1     6266.43     6599.68     98.28 o 
   9   1   1    17777.48    17245.43    242.87 o 
  11   1   1       86.54      127.51     10.22 o 
  13   1   1      501.36      601.85     21.26 o 
  15   1   1     2758.36     3526.10     65.86 o 
  17   1   1       75.20       75.93     21.35 o 
  19   1   1     1779.02     1830.58     37.99 o 
  21   1   1        1.61        0.00     14.50 o 
  23   1   1      808.59      888.43     36.02 o 
  25   1   1       17.45       57.34     17.99 o 
  27   1   1        0.64        0.00     14.23 o 
  29   1   1       24.41       48.84     19.38 o 
 -30   2   1       60.40       18.90     30.08 o 
 -28   2   1      453.83      426.61     24.85 o 
 -26   2   1      226.06      192.60     29.11 o 
 -24   2   1       19.78        0.00     13.95 o 
 -22   2   1      117.94       71.22     19.41 o 
 -20   2   1      134.91      190.35     13.96 o 
 -18   2   1      665.31      545.93     23.27 o 
 -16   2   1      572.48      625.38     23.35 o 
 -14   2   1     1872.97     1803.26     38.84 o 
 -12   2   1    34050.09    39349.79    539.42 o 
 -10   2   1     7599.06     8858.73    108.90 o 
  -8   2   1      237.01      474.15     26.91 o 
  -6   2   1    41488.09    41157.63    468.19 o 
  -4   2   1     5653.18     5314.16     63.99 o 
   0   2   1     1745.53     2743.66     31.33 o 
   2   2   1     7653.47     9008.59     82.22 o 
   4   2   1    36843.55    38243.83    375.20 o 
   6   2   1        5.26       25.00      3.85 o 
   8   2   1    11400.77    10939.43    158.13 o 
  10   2   1     4527.16     5019.04     80.92 o 
  12   2   1     6345.30     6377.79    101.68 o 
  14   2   1       17.53       13.89     22.32 o 
  16   2   1      409.09      342.52     19.62 o 
  18   2   1      940.01     1028.81     34.03 o 
  20   2   1      828.71      936.40     54.82 o 
  22   2   1      320.79      310.92     20.37 o 
  24   2   1       63.17       40.09     17.75 o 
  26   2   1        4.82       25.37     16.92 o 
  28   2   1        4.87        1.46     16.47 o 
 -31   3   1      128.81      169.80     35.41 o 
 -29   3   1      164.25      228.80     27.14 o 
 -27   3   1      522.76      525.93     41.96 o 
 -25   3   1      666.96      556.97     25.14 o 
 -23   3   1      380.50      457.66     19.06 o 
 -21   3   1       88.41       99.02     13.13 o 
 -19   3   1       11.79       19.36     12.82 o 
 -17   3   1      129.80       43.55      9.07 o 
 -15   3   1        3.23        5.44      6.96 o 
 -13   3   1      711.85      768.47     19.29 o 
 -11   3   1      352.21      370.98     13.76 o 
  -9   3   1     8069.02     8813.54     93.73 o 
  -7   3   1    13983.20    15346.52    193.41 o 
  -5   3   1    10247.97     9423.53    133.10 o 
  -3   3   1      769.53      499.27     24.94 o 
  -1   3   1     1921.28     1968.48     20.72 o 
   1   3   1      661.21      366.76     13.78 o 
   3   3   1     6636.27     4720.84     46.93 o 
   5   3   1       53.94       72.66      4.28 o 
   7   3   1    12111.00    12526.61    169.69 o 
   9   3   1     3077.20     3200.61     40.23 o 
  11   3   1        0.48        5.42      4.91 o 
  13   3   1      342.53      358.76     14.89 o 
  15   3   1     3276.84     3257.81     51.46 o 
  17   3   1      174.88      150.02     24.74 o 
  19   3   1      124.62       63.71     11.16 o 
  21   3   1       19.77        0.00     11.37 o 
  23   3   1      856.03      870.19     26.06 o 
  25   3   1        1.80       11.03     13.93 o 
  27   3   1       26.54       21.88     18.37 o 
  29   3   1       52.80       81.99     31.05 o 
 -30   4   1       15.78        0.00     24.74 o 
 -28   4   1        2.19        0.00     24.26 o 
 -26   4   1      385.22      579.20     34.30 o 
 -24   4   1      452.63      403.96     23.39 o 
 -22   4   1      116.84      117.13     12.69 o 
 -20   4   1      635.83      919.31     23.84 o 
 -18   4   1       81.83       67.53      9.36 o 
 -16   4   1      388.75      498.21     16.27 o 
 -14   4   1     2481.68     2959.77     40.80 o 
 -12   4   1      598.61      506.71     14.32 o 
 -10   4   1      576.27      468.56     12.88 o 
  -8   4   1      858.63      771.13     16.32 o 
  -6   4   1     5395.06     5473.78     58.69 o 
  -4   4   1    11688.95    13330.79    112.55 o 
  -2   4   1      760.19      801.70     26.33 o 
   0   4   1    18955.49    22742.42    187.30 o 
   2   4   1     5264.23     5118.69     47.44 o 
   4   4   1      706.70     1059.34     15.11 o 
   6   4   1     2561.33     2500.12     27.04 o 
   8   4   1      488.86      795.22     15.56 o 
  10   4   1     3754.01     3437.47     44.02 o 
  12   4   1       18.07      107.88      9.62 o 
  14   4   1      227.03      174.45     10.27 o 
  16   4   1      296.79      331.17     14.86 o 
  18   4   1      217.27      298.57     15.48 o 
  20   4   1       14.05       29.12     10.41 o 
  22   4   1        1.95       16.47     12.36 o 
  24   4   1       10.10        0.00     11.81 o 
  26   4   1       70.55       79.56     29.11 o 
  28   4   1       56.27       28.14     26.68 o 
 -29   5   1        5.99        0.00     27.65 o 
 -27   5   1       46.21       42.80     18.86 o 
 -25   5   1      106.07      114.83     23.53 o 
 -23   5   1        1.89        0.82     16.23 o 
 -21   5   1       51.98       33.69     16.71 o 
 -19   5   1      583.57      676.45     32.58 o 
 -17   5   1     1926.34     2288.93     37.33 o 
 -15   5   1     1506.68     1203.32     24.75 o 
 -13   5   1      619.54      642.55     22.62 o 
 -11   5   1      191.66      199.14     16.32 o 
  -9   5   1      382.73      415.46     15.69 o 
  -7   5   1      130.85      139.73      9.41 o 
  -5   5   1    13195.22    14845.55    126.21 o 
  -3   5   1       16.19       35.25      9.47 o 
  -1   5   1    13641.25    17534.32    147.50 o 
   1   5   1     5863.32     7425.78     67.30 o 
   3   5   1      716.44      929.55     15.53 o 
   5   5   1     1659.82     1792.63     22.50 o 
   7   5   1     1933.09     2005.16     24.60 o 
   9   5   1     7564.06     6677.85     76.34 o 
  11   5   1     2003.65     1872.31     30.12 o 
  13   5   1      144.23      146.18     22.72 o 
  15   5   1       62.17       13.09     14.52 o 
  17   5   1      792.66      734.56     26.77 o 
  19   5   1     1631.28     1255.83     51.04 o 
  21   5   1      391.98      396.33     27.97 o 
  23   5   1       23.14        4.51     15.24 o 
  25   5   1       50.32       32.67     22.80 o 
  27   5   1        0.00       30.56     26.68 o 
 -26   6   1       68.90       63.64     20.75 o 
 -24   6   1      117.63       81.43     25.23 o 
 -22   6   1      146.88      127.55     21.44 o 
 -20   6   1        8.76       29.35     16.11 o 
 -18   6   1        2.28        0.00     14.91 o 
 -16   6   1      191.12      253.20     22.29 o 
 -14   6   1    14049.87    13280.17    164.71 o 
 -12   6   1      661.60      733.12     36.15 o 
 -10   6   1      203.61      224.00     12.51 o 
  -8   6   1       28.60       16.72      6.69 o 
  -6   6   1        5.49       10.37      6.43 o 
  -4   6   1     4213.02     4542.78     45.89 o 
  -2   6   1     1062.49      914.09     16.04 o 
   0   6   1     1788.16     1857.95     23.95 o 
   2   6   1      135.77      357.59     12.57 o 
   4   6   1      351.15      578.33     13.50 o 
   6   6   1      121.25      101.29      8.39 o 
   8   6   1    12963.71    12624.33    121.73 o 
  10   6   1     6288.51     6492.86     90.72 o 
  12   6   1      434.12      657.80     23.78 o 
  14   6   1      395.05      273.88     18.81 o 
  16   6   1        0.19        0.00     10.27 o 
  18   6   1     2298.16     2190.56     57.80 o 
  20   6   1       57.72       85.26     18.67 o 
  22   6   1      162.59      174.50     22.47 o 
  24   6   1        2.78        0.00     14.64 o 
  26   6   1        0.11       18.44     26.68 o 
 -25   7   1       17.02        3.79     18.29 o 
 -23   7   1        0.10        0.00     16.12 o 
 -21   7   1      158.30      149.55     22.64 o 
 -19   7   1       10.90        0.21     27.41 o 
 -17   7   1     1193.37      995.06     40.10 o 
 -15   7   1        4.10        0.00     15.58 o 
 -13   7   1       92.62      157.16     26.92 o 
 -11   7   1     3747.64     3583.07     75.79 o 
  -9   7   1       26.20       42.34      9.61 o 
  -7   7   1     7005.75     6953.40     83.47 o 
  -5   7   1      456.55      415.14     23.90 o 
  -3   7   1       81.64        0.00      6.09 o 
  -1   7   1      221.46      253.45     10.29 o 
   1   7   1        0.80        6.39      7.67 o 
   3   7   1     1278.22     1537.73     26.01 o 
   5   7   1     1444.37     1787.49     28.66 o 
   7   7   1      455.85      591.58     18.70 o 
   9   7   1     1492.60     1655.78     35.79 o 
  11   7   1     7312.68     6993.13     97.54 o 
  13   7   1      885.24      904.40     37.22 o 
  15   7   1       89.49       27.67     17.49 o 
  17   7   1      170.67      130.87     20.23 o 
  19   7   1       10.77        6.21     16.77 o 
  21   7   1        6.70        0.00     20.62 o 
  23   7   1       11.01        0.00     17.66 o 
 -24   8   1       61.00       57.82     22.45 o 
 -22   8   1      193.91      150.84     24.35 o 
 -20   8   1      163.89      211.56     26.24 o 
 -18   8   1        5.73       14.63     17.80 o 
 -16   8   1      329.89      303.13     27.92 o 
 -14   8   1      675.41      665.59     35.75 o 
 -12   8   1      501.28      527.88     32.38 o 
 -10   8   1      587.69      742.32     28.44 o 
  -8   8   1     1795.23     1555.27     64.13 o 
  -6   8   1      586.73      565.90     25.19 o 
  -4   8   1      618.54      587.88     20.32 o 
  -2   8   1     2479.52     2532.07     40.17 o 
   0   8   1      266.36      411.32     17.94 o 
   2   8   1      916.89     1134.51     23.55 o 
   4   8   1        0.83        0.00      8.93 o 
   6   8   1     1503.41     1600.41     28.62 o 
   8   8   1       19.44       36.47     13.17 o 
  10   8   1     1082.04      964.80     41.72 o 
  12   8   1      111.54       55.30     18.92 o 
  14   8   1     1374.20     1413.88     48.14 o 
  16   8   1     1163.64     1172.27     45.75 o 
  18   8   1       63.52       30.92     18.98 o 
  20   8   1        1.06        0.00     17.26 o 
  22   8   1       37.02        0.00     20.75 o 
 -21   9   1        0.27        0.00     18.41 o 
 -19   9   1        0.21        0.00     22.32 o 
 -17   9   1      449.25      366.61     31.17 o 
 -15   9   1      907.66     1008.39     70.34 o 
 -13   9   1        0.76       19.93     18.76 o 
 -11   9   1      643.96      680.98     37.16 o 
  -9   9   1     1456.79     1587.93     40.47 o 
  -7   9   1      444.63      330.23     21.08 o 
  -5   9   1      101.79       45.52     13.89 o 
  -3   9   1       83.57       55.83     13.91 o 
  -1   9   1      400.75      458.21     24.11 o 
   1   9   1        0.67        0.00     10.18 o 
   3   9   1      338.42      237.91     18.32 o 
   5   9   1     1240.81     1184.37     34.40 o 
   7   9   1      754.40      721.95     29.29 o 
   9   9   1      116.94      133.25     17.25 o 
  11   9   1     1591.22     1698.59     54.04 o 
  13   9   1       48.71       54.30     20.85 o 
  15   9   1      101.45      167.78     25.21 o 
  17   9   1       76.51      112.74     23.64 o 
  19   9   1       68.71       62.72     22.23 o 
 -18  10   1      279.29      246.10     29.56 o 
 -16  10   1        0.65        0.00     21.39 o 
 -14  10   1      769.16      737.86     40.41 o 
 -12  10   1        1.85        0.00     20.24 o 
 -10  10   1      190.37      141.50     24.89 o 
  -8  10   1        7.57        0.00     13.62 o 
  -6  10   1       33.19       21.77     15.22 o 
  -4  10   1     1144.80     1188.09     41.16 o 
  -2  10   1      328.36      404.46     23.60 o 
   0  10   1      120.53       68.65     19.90 o 
   2  10   1       52.41       66.22     19.90 o 
   4  10   1       40.64        5.39     14.47 o 
   6  10   1       71.06       56.39     16.59 o 
   8  10   1     1105.05     1144.12     36.64 o 
  10  10   1      178.75      125.57     31.78 o 
  12  10   1       70.08      155.27     27.65 o 
  14  10   1       26.68       14.38     23.04 o 
  16  10   1        6.41        0.00     19.89 o 
 -13  11   1       84.32       44.57     26.92 o 
 -11  11   1      513.20      659.82     41.40 o 
  -9  11   1       17.65       30.15     21.52 o 
  -7  11   1       13.22        0.00     19.20 o 
  -5  11   1      212.06      214.01     27.10 o 
  -3  11   1       20.56        0.00     18.35 o 
  -1  11   1      348.60      257.91     28.29 o 
   1  11   1       94.71       21.72     20.16 o 
   3  11   1       78.48        1.44     19.06 o 
   5  11   1      446.54      425.10     33.00 o 
   7  11   1      115.98      148.53     25.14 o 
   9  11   1      666.36      676.59     40.41 o 
  11  11   1        9.43        0.00     44.39 o 
  13  11   1        0.75       22.38     24.58 o 
  -6  12   1      184.52      219.56     29.29 o 
  -4  12   1        5.93        0.00     18.98 o 
  -2  12   1       10.24        0.00     20.92 o 
   0  12   1      260.75      156.30     32.75 o 
   2  12   1      283.54      229.11     29.67 o 
   4  12   1       21.64        0.00     21.48 o 
   6  12   1       22.33       15.99     22.42 o 
 -32   0   2      118.15      129.53     32.50 o 
 -30   0   2       21.28       74.23     25.23 o 
 -28   0   2      151.05      238.69     32.99 o 
 -26   0   2      735.87      917.39     51.91 o 
 -24   0   2     2661.88     2659.51     86.84 o 
 -22   0   2       71.28       50.94     21.35 o 
 -20   0   2     7094.50     7647.18    175.62 o 
 -18   0   2      471.92      454.09     29.11 o 
 -16   0   2      342.51      392.96     25.71 o 
 -14   0   2     8463.58     8434.55    179.98 o 
 -12   0   2       57.35      132.44     13.10 o 
 -10   0   2     3342.90     2631.86     62.58 o 
  -8   0   2    27257.81    30625.10    590.41 o 
  -6   0   2    92474.39    92154.73   1791.60 o 
  -4   0   2     1445.13     1500.52     34.93 o 
   0   0   2     2696.87     1511.68     33.47 o 
   2   0   2    15220.23    14793.70    288.66 o 
   4   0   2    92357.31    89422.46   1736.30 o 
   6   0   2      142.22      199.39     13.10 o 
   8   0   2     1384.76     1374.87     40.75 o 
  10   0   2     6028.33     6998.55    152.82 o 
  12   0   2      646.86      415.76     24.74 o 
  14   0   2     3910.12     3313.96     89.26 o 
  16   0   2     8619.62     7508.47    153.79 o 
  18   0   2     6550.45     7135.36    170.28 o 
  20   0   2     2995.23     2740.53     88.78 o 
  22   0   2      248.28      188.72     31.05 o 
  24   0   2      307.47      248.87     32.50 o 
  26   0   2       18.46       55.31     26.68 o 
  28   0   2      127.42       82.96     29.59 o 
 -31   1   2       15.48        3.88     17.50 o 
 -29   1   2      105.51      105.54     30.56 o 
 -27   1   2      152.56      137.47     41.24 o 
 -25   1   2        4.82       23.23     15.95 o 
 -23   1   2       16.94       24.17     34.93 o 
 -21   1   2     1890.64     2208.65     51.22 o 
 -19   1   2     2295.93     1893.28     46.33 o 
 -17   1   2     4484.79     5320.91     89.16 o 
 -15   1   2       85.55       69.73      9.21 o 
 -13   1   2    14809.96    14439.95    168.23 o 
 -11   1   2      395.01      420.04     14.30 o 
  -9   1   2     4649.84     5939.85     88.13 o 
  -7   1   2   108428.39   116900.44   2411.85 o 
  -5   1   2      980.21      955.07     14.91 o 
  -3   1   2    34131.14    37489.76    730.61 o 
  -1   1   2    16780.64    18488.19    257.23 o 
   1   1   2    42637.83    43824.63   1026.61 o 
   3   1   2    40716.99    37240.42    365.02 o 
   5   1   2    17482.65    17001.16    206.03 o 
   7   1   2     2593.77     2070.77     38.25 o 
   9   1   2      164.07      305.71     16.22 o 
  11   1   2      566.36      393.44     24.26 o 
  13   1   2      399.29      702.49     29.35 o 
  15   1   2      489.18      672.56     25.39 o 
  17   1   2     6868.11     6968.07    187.75 o 
  19   1   2     1986.85     1891.84     49.56 o 
  21   1   2      880.26      680.04     32.42 o 
  23   1   2      317.48      419.03     28.10 o 
  25   1   2      178.36      214.02     23.15 o 
  27   1   2      273.36      276.84     25.72 o 
  29   1   2        0.08       11.57     21.10 o 
 -32   2   2        0.78        0.00     19.20 o 
 -30   2   2       39.44        7.00     18.72 o 
 -28   2   2      162.90      212.03     19.00 o 
 -26   2   2      316.56      340.00     21.15 o 
 -24   2   2       73.92      111.78     35.41 o 
 -22   2   2      912.32      619.01     27.42 o 
 -20   2   2      564.67      450.90     25.23 o 
 -18   2   2       14.39       18.47      9.66 o 
 -16   2   2     7106.24     6719.18    107.47 o 
 -14   2   2       28.84       60.69      7.75 o 
 -12   2   2      630.87      461.38     14.56 o 
 -10   2   2     4530.48     5375.13     69.07 o 
  -8   2   2    15183.43    14636.39    171.38 o 
  -6   2   2   125194.55   138868.27   2488.86 o 
  -4   2   2    92658.58    96276.91   2129.94 o 
  -2   2   2    11808.63    12946.33    126.38 o 
   0   2   2    56235.14    61478.66    730.03 o 
   2   2   2    35939.26    40236.01    351.85 o 
   4   2   2     4274.34     5087.52     55.80 o 
   6   2   2     3909.77     3145.44     38.09 o 
   8   2   2     3086.99     2894.49     41.82 o 
  10   2   2     5730.08     7073.62     89.24 o 
  12   2   2      811.13      810.62     25.07 o 
  14   2   2     1594.36     1644.45     39.41 o 
  16   2   2      616.68      869.62     29.45 o 
  18   2   2     2527.75     2298.76     53.83 o 
  20   2   2      490.77      600.68     30.29 o 
  22   2   2      335.50      409.22     27.09 o 
  24   2   2      794.12      768.55     35.49 o 
  26   2   2      287.54      281.04     25.13 o 
  28   2   2       88.72       52.37     19.67 o 
 -31   3   2       12.64       15.76     24.01 o 
 -29   3   2      283.47      372.04     31.03 o 
 -27   3   2      243.57      175.66     23.64 o 
 -25   3   2        3.08        0.00     11.54 o 
 -23   3   2      187.97      180.49     15.45 o 
 -21   3   2        8.67        0.00      9.42 o 
 -19   3   2      114.71      154.74     12.32 o 
 -17   3   2     3904.04     3317.17     52.48 o 
 -15   3   2     3297.85     2917.92     46.02 o 
 -13   3   2      248.68      410.26     15.06 o 
 -11   3   2     2483.64     2535.98     38.42 o 
  -9   3   2      867.99     1023.01     19.49 o 
  -7   3   2     7187.32     8826.12    106.52 o 
  -5   3   2    12732.64    15055.90    184.66 o 
  -3   3   2    39959.87    45854.67    369.73 o 
  -1   3   2    14243.13    14115.73    127.45 o 
   1   3   2    25633.62    29747.19    262.35 o 
   3   3   2     6671.98     5493.65     53.95 o 
   5   3   2      441.33      189.07      6.68 o 
   9   3   2     1038.47     1109.43     23.12 o 
  11   3   2     7260.18     9484.54    117.80 o 
  13   3   2      626.41      556.58     17.95 o 
  15   3   2      966.01     1026.52     25.89 o 
  17   3   2      524.97      498.64     20.17 o 
  19   3   2     3965.99     4192.47     76.14 o 
  21   3   2      152.60      255.57     18.23 o 
  23   3   2     1102.51      973.45     39.29 o 
  25   3   2        3.91        0.00     13.77 o 
  27   3   2       15.11       26.88     19.20 o 
 -30   4   2       46.36        0.00     24.26 o 
 -28   4   2      281.62      427.12     39.30 o 
 -26   4   2      150.03      165.39     27.89 o 
 -24   4   2      198.12      235.06     26.44 o 
 -22   4   2      174.68      197.91     18.63 o 
 -20   4   2     2709.51     2970.76     51.97 o 
 -18   4   2     1147.91     1095.77     27.11 o 
 -16   4   2      768.94      999.08     24.53 o 
 -14   4   2     3093.68     3645.15     47.18 o 
 -12   4   2     4557.38     5072.74     66.78 o 
 -10   4   2     5075.06     5658.20     66.15 o 
  -8   4   2     2152.60     2337.59     31.21 o 
  -6   4   2     1851.14     2232.81     26.72 o 
  -4   4   2    25206.98    29018.87    455.50 o 
   0   4   2    33533.06    36940.54    325.75 o 
   2   4   2    15920.62    14057.91    129.04 o 
   4   4   2    18058.40    15075.70    126.95 o 
   6   4   2     1876.14     2026.32     23.33 o 
   8   4   2     4852.70     5112.33     54.38 o 
  10   4   2       15.89        1.69      5.34 o 
  12   4   2      260.95      158.76      9.59 o 
  14   4   2      741.71      596.90     17.58 o 
  16   4   2     3518.42     3655.90     51.03 o 
  18   4   2      618.95      762.05     25.67 o 
  20   4   2     3334.90     3062.24     55.68 o 
  22   4   2      171.65      128.03     15.84 o 
  24   4   2       87.54      116.98     27.41 o 
  26   4   2       74.19       79.56     30.56 o 
 -29   5   2       31.45       88.78     22.08 o 
 -27   5   2       26.94       11.73     16.98 o 
 -25   5   2        2.71        0.00     27.65 o 
 -23   5   2      156.16       85.43     19.89 o 
 -21   5   2        5.53        0.00     10.92 o 
 -19   5   2     6875.84     6311.12     92.61 o 
 -17   5   2     1465.91     1158.21     39.98 o 
 -15   5   2      542.15      577.74     19.76 o 
 -13   5   2     2690.68     2352.47     34.90 o 
 -11   5   2     2179.83     2013.87     33.03 o 
  -9   5   2     2385.85     2829.07     37.94 o 
  -7   5   2     4180.55     4605.18     54.36 o 
  -5   5   2    17795.25    19194.39    268.96 o 
  -3   5   2     9121.47    11969.43    103.31 o 
  -1   5   2     3427.44     2563.10     28.59 o 
   1   5   2      266.33      226.67      8.72 o 
   3   5   2     9225.68     9071.25     80.52 o 
   5   5   2     2941.47     2346.47     29.36 o 
   7   5   2     5800.28     5625.80     53.94 o 
   9   5   2        6.45       24.10      6.42 o 
  11   5   2     1375.78     1577.10     32.53 o 
  13   5   2      546.42      658.38     23.77 o 
  15   5   2      478.78      668.25     23.46 o 
  17   5   2     3627.93     3451.45     58.62 o 
  19   5   2       21.08      114.01     14.31 o 
  21   5   2        8.68       15.79     12.19 o 
  23   5   2        7.54        0.00     14.74 o 
  25   5   2        1.14       24.26     27.17 o 
 -28   6   2        1.03        2.18     19.55 o 
 -26   6   2        5.77        0.00     22.32 o 
 -24   6   2       15.75        9.34     17.26 o 
 -22   6   2       85.74       89.51     19.82 o 
 -20   6   2      212.97      184.92     35.17 o 
 -18   6   2      108.61       94.03     24.98 o 
 -16   6   2      971.68     1155.09     41.15 o 
 -14   6   2     8125.50     7754.41    131.55 o 
 -12   6   2     4388.49     4507.11     58.55 o 
 -10   6   2       59.98       91.22     10.64 o 
  -8   6   2      772.52      562.68     15.19 o 
  -6   6   2      218.57      418.51     21.73 o 
  -4   6   2     1389.70     1426.72     20.55 o 
  -2   6   2     2636.05     3022.76     33.39 o 
   0   6   2     6496.80     7032.00     65.51 o 
   2   6   2      612.30      830.70     17.52 o 
   4   6   2     2189.31     1837.97     27.21 o 
   6   6   2     1417.89     1290.18     23.01 o 
   8   6   2      599.06      857.10     19.82 o 
  10   6   2     3993.96     3921.56     61.34 o 
  12   6   2      310.99      270.69     16.43 o 
  14   6   2      165.43      174.78     15.09 o 
  16   6   2       35.29       36.89     12.42 o 
  18   6   2        0.25        0.00     14.74 o 
  20   6   2       56.47       68.53     18.33 o 
  22   6   2        4.11        0.00     15.26 o 
  24   6   2        6.65        0.00     16.42 o 
 -27   7   2       64.31       77.67     23.35 o 
 -25   7   2       26.68       24.85     30.32 o 
 -23   7   2       21.36        0.00     16.23 o 
 -21   7   2      137.76       77.16     19.90 o 
 -19   7   2      408.73      393.55     41.24 o 
 -17   7   2       82.07      114.91     20.73 o 
 -15   7   2      280.70      225.99     42.45 o 
 -13   7   2      345.77      399.82     27.27 o 
 -11   7   2     1005.27      976.74     37.47 o 
  -9   7   2      724.87      899.04     28.04 o 
  -7   7   2       18.45       86.72     10.71 o 
  -5   7   2     1243.11     1265.15     27.55 o 
  -3   7   2        0.85        0.00      6.28 o 
  -1   7   2      752.99      682.96     17.52 o 
   1   7   2      197.44      173.65     10.49 o 
   3   7   2      337.38      297.89     13.07 o 
   5   7   2     6878.02     6857.90     73.53 o 
   7   7   2      285.54      455.92     17.97 o 
   9   7   2     2565.61     2704.69     46.58 o 
  11   7   2      472.86      533.10     22.88 o 
  13   7   2      670.66      624.75     32.67 o 
  15   7   2       10.07       16.79     16.98 o 
  17   7   2       15.66        5.21     15.74 o 
  19   7   2      498.06      360.67     28.30 o 
  21   7   2        9.62        0.00     17.50 o 
  23   7   2       25.00       18.41     20.39 o 
 -24   8   2        3.30       13.71     19.89 o 
 -22   8   2        0.07        0.00     16.96 o 
 -20   8   2       58.73       78.10     26.44 o 
 -18   8   2       37.55       53.97     20.57 o 
 -16   8   2      458.97      565.46     33.91 o 
 -14   8   2       92.80      117.47     40.02 o 
 -12   8   2      925.37      798.38     37.37 o 
 -10   8   2      138.16      168.27     17.24 o 
  -8   8   2      168.08      239.00     17.73 o 
  -6   8   2      461.85      453.70     23.60 o 
  -4   8   2       83.93       53.51     10.66 o 
  -2   8   2        1.37        0.00      9.10 o 
   0   8   2      520.91      603.04     18.42 o 
   2   8   2      428.92      515.31     17.84 o 
   4   8   2       95.51      126.23     11.90 o 
   6   8   2     2643.62     2648.78     38.74 o 
   8   8   2      859.61      816.32     21.58 o 
  10   8   2       18.49       38.06     17.20 o 
  12   8   2       15.91       24.90     27.90 o 
  14   8   2      694.43      761.98     38.26 o 
  16   8   2      107.95      118.44     21.95 o 
  18   8   2       15.53        0.00     17.45 o 
  20   8   2        6.68        0.00     18.69 o 
  22   8   2       68.95       77.92     23.26 o 
 -21   9   2       37.26       24.98     21.42 o 
 -19   9   2      228.26      215.94     27.07 o 
 -17   9   2      208.86      265.58     28.91 o 
 -15   9   2      146.51      133.91     24.87 o 
 -13   9   2      314.62      272.17     26.57 o 
 -11   9   2      928.54      851.28     39.61 o 
  -9   9   2       14.91        5.71     14.38 o 
  -7   9   2       30.49       23.53     13.59 o 
  -5   9   2      404.97      393.21     22.73 o 
  -3   9   2      192.84      260.14     18.83 o 
  -1   9   2       73.74       15.78     21.44 o 
   1   9   2      847.95      782.62     23.75 o 
   3   9   2      571.79      598.08     22.24 o 
   5   9   2      276.82      204.22     15.65 o 
   7   9   2      401.90      487.31     22.21 o 
   9   9   2       39.07       40.99     14.99 o 
  11   9   2       10.05        0.00     18.52 o 
  13   9   2       77.44       70.62     24.50 o 
  15   9   2       14.68        0.00     27.65 o 
  17   9   2       80.27       44.22     21.39 o 
  19   9   2       15.56        0.00     18.41 o 
 -18  10   2       23.78       60.67     23.27 o 
 -16  10   2        2.09        0.00     20.51 o 
 -14  10   2       82.73       71.09     41.72 o 
 -12  10   2       65.01       81.40     21.83 o 
 -10  10   2       13.23        7.64     15.25 o 
  -8  10   2       19.58        2.44     14.46 o 
  -6  10   2        2.54        0.00     13.62 o 
  -4  10   2      168.68      122.50     17.64 o 
  -2  10   2       69.02        4.48     14.27 o 
   0  10   2        2.02        0.00     19.65 o 
   2  10   2        3.86        0.00     16.92 o 
   4  10   2       86.93       59.60     20.73 o 
   6  10   2       22.16        0.00     13.68 o 
   8  10   2       30.89       14.76     15.69 o 
  10  10   2       29.83        5.19     20.51 o 
  12  10   2       90.96       77.33     23.69 o 
  14  10   2       53.56       49.01     28.38 o 
  16  10   2        3.27        0.00     19.80 o 
 -15  11   2      274.23      263.78     31.85 o 
 -13  11   2       83.99      136.57     27.49 o 
 -11  11   2      140.49      227.03     29.45 o 
  -9  11   2      124.40      135.68     20.14 o 
  -7  11   2      409.22      453.26     27.33 o 
  -5  11   2       28.51       20.91     20.70 o 
  -3  11   2      148.76       81.76     22.47 o 
  -1  11   2       73.12       42.39     20.75 o 
   1  11   2      162.92      157.84     25.36 o 
   3  11   2       11.90        0.00     17.95 o 
   5  11   2      635.39      548.71     36.88 o 
   7  11   2        4.75        3.42     19.93 o 
   9  11   2      209.99      167.86     41.72 o 
  11  11   2      146.41       96.78     26.80 o 
  -8  12   2       16.99        0.00     21.27 o 
  -6  12   2      140.33      177.15     28.47 o 
  -4  12   2        4.08        0.00     20.65 o 
  -2  12   2      279.14      193.82     28.99 o 
   0  12   2      126.04      107.57     25.55 o 
   2  12   2        3.63        0.00     20.73 o 
   4  12   2      275.94      259.99     31.27 o 
 -33   1   3       51.96       93.86     22.45 o 
 -31   1   3       37.55       62.82     17.10 o 
 -29   1   3       14.85        0.00     16.08 o 
 -27   1   3       15.47        0.00     14.99 o 
 -25   1   3     2923.26     3015.03    111.58 o 
 -23   1   3      306.62      131.34     32.50 o 
 -21   1   3       24.99       75.28     13.61 o 
 -19   1   3     1211.22     1190.32     32.35 o 
 -17   1   3     1676.91     1282.06     31.88 o 
 -15   1   3      290.95      245.38     14.16 o 
 -13   1   3      848.72      628.83     18.72 o 
 -11   1   3     1732.05     2422.89     35.56 o 
  -9   1   3    60685.91    60956.23    690.28 o 
  -7   1   3     3015.54     2972.42     38.88 o 
  -5   1   3      848.97      732.61     11.90 o 
  -3   1   3      172.62      128.79     11.14 o 
  -1   1   3   173021.28   169695.97   2416.26 o 
   1   1   3     1015.96      663.81     11.26 o 
   3   1   3      391.20      370.21     17.58 o 
   5   1   3      960.15      672.09     12.38 o 
   7   1   3     1100.90      859.67     22.30 o 
   9   1   3      385.69      547.32     18.87 o 
  11   1   3     7535.97     7657.54    120.06 o 
  13   1   3     1778.87     2379.18     40.98 o 
  15   1   3     2423.38     2638.00     68.40 o 
  17   1   3      402.91      476.69     31.53 o 
  19   1   3        6.75       26.04     15.26 o 
  21   1   3      892.94     1186.35     34.24 o 
  23   1   3       71.73      138.06     21.09 o 
  25   1   3       69.62      101.12     22.07 o 
  27   1   3        5.83       26.44     17.50 o 
 -32   2   3      369.75      380.80     32.99 o 
 -30   2   3        0.65       19.16     18.93 o 
 -28   2   3      120.15      225.44     19.14 o 
 -26   2   3        7.78        2.25     13.45 o 
 -24   2   3      319.61      292.55     18.40 o 
 -22   2   3      100.32       28.40     10.57 o 
 -20   2   3        4.84       26.60      9.14 o 
 -18   2   3     3009.02     3032.21     57.15 o 
 -16   2   3      430.85      333.34     16.61 o 
 -14   2   3     4721.78     5292.19     72.30 o 
 -12   2   3     5339.25     6452.34     91.15 o 
 -10   2   3    19499.01    19596.73    227.96 o 
  -8   2   3     7028.66     9363.80    111.90 o 
  -4   2   3     6161.88     6455.64    179.55 o 
  -2   2   3    22952.03    25782.29    287.33 o 
   2   2   3      651.13      793.68     22.62 o 
   4   2   3      333.83      359.61      9.74 o 
   6   2   3    40932.00    42885.38    478.19 o 
   8   2   3      586.95      553.44     15.38 o 
  10   2   3     4557.59     5689.37     74.85 o 
  12   2   3      270.84       69.65      8.45 o 
  14   2   3      937.14      732.64     21.04 o 
  16   2   3      155.04       67.84     10.27 o 
  18   2   3       55.69       66.17     11.90 o 
  20   2   3       34.15      112.62     17.60 o 
  22   2   3      275.32      270.89     23.84 o 
  24   2   3      301.67      340.58     26.39 o 
  26   2   3       68.07       86.81     20.75 o 
  28   2   3       42.39       63.56     21.34 o 
 -31   3   3      161.02      166.99     25.76 o 
 -29   3   3      188.98      248.18     27.57 o 
 -27   3   3      164.66      210.25     25.04 o 
 -25   3   3      703.19      875.11     37.73 o 
 -23   3   3       86.54       90.71     12.58 o 
 -21   3   3        4.97        0.00      8.96 o 
 -19   3   3        5.59        5.88      8.12 o 
 -17   3   3     8823.04     9834.96    125.60 o 
 -15   3   3      270.12      240.27     12.49 o 
 -13   3   3    15224.92    14200.15    238.36 o 
 -11   3   3     9508.23    12901.07    154.28 o 
  -9   3   3     7187.71     8865.13    107.92 o 
  -7   3   3     9879.81    10047.87    182.10 o 
  -5   3   3      257.52       51.51      4.07 o 
  -3   3   3      303.17      198.36      9.03 o 
  -1   3   3       12.56        2.22      3.36 o 
   1   3   3       75.92       19.50      3.95 o 
   3   3   3     5198.10     5990.40     58.55 o 
   5   3   3    30280.30    30141.11    271.26 o 
   7   3   3     2517.85     2609.20     35.32 o 
   9   3   3     7572.92     7442.13     94.56 o 
  11   3   3     3060.02     3367.23     50.87 o 
  13   3   3      378.57      386.16     16.54 o 
  15   3   3      298.09      129.13     11.74 o 
  17   3   3      506.06      688.75     24.27 o 
  19   3   3       27.39       23.59     11.36 o 
  21   3   3       12.21       19.62     30.32 o 
  23   3   3     1202.68      987.95     59.19 o 
  25   3   3        4.50        6.45     13.71 o 
  27   3   3      112.58      119.02     22.76 o 
 -30   4   3       41.44       81.69     20.63 o 
 -28   4   3      178.99      246.78     27.44 o 
 -26   4   3        0.04        0.00     16.29 o 
 -24   4   3      993.78      832.67     36.36 o 
 -22   4   3      380.92      504.78     29.84 o 
 -20   4   3     2458.11     2364.16     44.01 o 
 -18   4   3     2836.72     2939.13     48.65 o 
 -16   4   3       27.67        1.97      7.05 o 
 -14   4   3      303.84      508.75     16.71 o 
 -12   4   3        1.58       16.42      5.81 o 
 -10   4   3      739.09      809.23     16.17 o 
  -8   4   3      137.86      125.74      7.43 o 
  -6   4   3       70.67       61.11      5.61 o 
  -4   4   3     1845.76     1981.14     24.75 o 
  -2   4   3     3596.76     3450.00     43.32 o 
   0   4   3     6146.63     6358.14     62.78 o 
   2   4   3     2126.41     1593.96     21.84 o 
   4   4   3      209.09      324.54     10.53 o 
   6   4   3      108.31       13.17      4.58 o 
   8   4   3       10.30        0.00      5.10 o 
  10   4   3      112.46       71.83      7.84 o 
  12   4   3      543.74      832.91     19.52 o 
  14   4   3      231.72      159.06     10.94 o 
  16   4   3      141.30      145.63     13.48 o 
  18   4   3     1040.87     1124.95     47.24 o 
  20   4   3      118.61      168.35     15.73 o 
  22   4   3        0.05       21.69     16.19 o 
  24   4   3      128.31      160.79     22.14 o 
  26   4   3       19.14       10.67     26.68 o 
 -29   5   3       24.22       12.91     17.95 o 
 -27   5   3       44.47        6.13     17.60 o 
 -25   5   3     1315.87     1325.77     54.82 o 
 -23   5   3      106.04      123.64     16.25 o 
 -21   5   3        2.40        0.00     11.97 o 
 -19   5   3      856.80      815.70     28.38 o 
 -17   5   3       74.20      109.08     13.59 o 
 -15   5   3      588.51      944.93     21.21 o 
 -13   5   3      525.21      782.31     18.20 o 
 -11   5   3     2376.52     2077.02     30.90 o 
  -9   5   3      450.83      237.45     12.40 o 
  -7   5   3      541.92      717.25     14.90 o 
  -5   5   3      802.16     1031.84     18.35 o 
  -3   5   3        0.23        0.00      9.87 o 
  -1   5   3     7644.61     9252.67     81.58 o 
   1   5   3       76.75      123.21      8.59 o 
   3   5   3    19343.25    19934.54    181.95 o 
   5   5   3      329.90      364.18     10.79 o 
   7   5   3      285.72      181.82     10.70 o 
   9   5   3      111.16       84.10      9.64 o 
  11   5   3     2906.29     2443.52     43.69 o 
  13   5   3       22.84        1.46      8.91 o 
  15   5   3      637.98      637.83     23.75 o 
  17   5   3       69.41       50.00     14.97 o 
  19   5   3        8.42        0.00     11.00 o 
  21   5   3       40.74       19.50     12.57 o 
  23   5   3      116.15       79.56     28.62 o 
  25   5   3       26.08       20.86     26.20 o 
 -28   6   3        0.02        0.00     18.64 o 
 -26   6   3       54.53        6.42     54.58 o 
 -24   6   3      457.30      466.98     31.88 o 
 -22   6   3       92.67       46.88     17.80 o 
 -20   6   3     1086.86     1155.96     69.13 o 
 -18   6   3      348.02      435.37     31.29 o 
 -16   6   3       28.17       49.15     13.70 o 
 -14   6   3      513.65      659.29     25.95 o 
 -12   6   3      689.41      777.54     25.56 o 
 -10   6   3     7592.14     8117.47     93.27 o 
  -8   6   3      195.48      275.56     11.53 o 
  -6   6   3     2583.75     3774.42     43.70 o 
  -4   6   3     1045.24     1238.56     21.16 o 
  -2   6   3     2060.68     1985.42     31.46 o 
   0   6   3        2.57      116.95      8.29 o 
   2   6   3     1502.06     1810.33     26.76 o 
   4   6   3     1337.34     1325.71     23.39 o 
   6   6   3     1307.39     1127.57     24.56 o 
   8   6   3     2674.89     2511.47     40.33 o 
  10   6   3      625.61      608.13     20.80 o 
  12   6   3     3199.65     2787.63     49.65 o 
  14   6   3      242.44      247.44     17.05 o 
  16   6   3      168.74      166.43     20.47 o 
  18   6   3       30.12        7.93     15.77 o 
  20   6   3      183.00      223.66     45.85 o 
  22   6   3        9.67        0.00     15.44 o 
  24   6   3       63.74       32.02     28.14 o 
 -27   7   3       64.08       87.19     22.79 o 
 -25   7   3        2.93        0.00     16.80 o 
 -23   7   3       13.16        0.00     16.96 o 
 -21   7   3      597.53      658.70     36.02 o 
 -19   7   3      698.16      669.22     34.28 o 
 -17   7   3     1301.21     1276.94     44.07 o 
 -15   7   3     3983.08     4349.85     88.85 o 
 -13   7   3     1732.39     1761.56     50.41 o 
 -11   7   3      656.46      560.41     29.79 o 
  -9   7   3       53.26       41.63     10.86 o 
  -7   7   3     1510.36     1471.23     25.19 o 
  -5   7   3     1638.94     1181.32     22.35 o 
  -3   7   3       39.89      116.49      9.33 o 
  -1   7   3      294.47      203.46     11.11 o 
   1   7   3     1939.39     2179.25     31.87 o 
   3   7   3       23.71       91.19     10.11 o 
   5   7   3    10951.36    11067.17    110.31 o 
   7   7   3     3758.80     3707.80     47.14 o 
   9   7   3      796.18      977.30     26.54 o 
  11   7   3     2148.60     2029.21     42.58 o 
  13   7   3     1598.40     1535.61     37.00 o 
  15   7   3      345.02      384.58     41.48 o 
  17   7   3       10.37        0.00     15.74 o 
  19   7   3      117.19      130.36     21.73 o 
  21   7   3        2.46        0.00     17.49 o 
  23   7   3       20.31       15.41     19.72 o 
 -24   8   3        3.34        0.00     18.98 o 
 -22   8   3       77.01      100.24     22.95 o 
 -20   8   3       71.64       63.73     20.23 o 
 -18   8   3     1791.35     1768.00     55.20 o 
 -16   8   3     2257.86     2276.78     61.86 o 
 -14   8   3       81.59       32.40     18.49 o 
 -12   8   3     2769.30     2238.41    100.91 o 
 -10   8   3      230.09      135.51     16.06 o 
  -8   8   3     1209.41     1142.71     33.33 o 
  -6   8   3      138.82      120.08     14.65 o 
  -4   8   3      853.74      942.67     29.45 o 
  -2   8   3       62.03      115.17     16.43 o 
   0   8   3      470.78      345.00     14.88 o 
   2   8   3      141.24      193.57     12.45 o 
   4   8   3      440.14      419.27     28.95 o 
   6   8   3       36.38       25.72     16.35 o 
   8   8   3      894.64      913.80     23.50 o 
  10   8   3      842.37     1045.40     40.32 o 
  12   8   3       23.24        2.81     16.90 o 
  14   8   3      211.18      134.18     24.74 o 
  16   8   3       59.22       81.97     19.82 o 
  18   8   3       45.42       31.25     19.86 o 
  20   8   3       76.37       34.69     22.80 o 
 -23   9   3        0.09        7.76     21.04 o 
 -21   9   3      269.34      331.09     31.85 o 
 -19   9   3       42.62       43.79     22.12 o 
 -17   9   3      267.40      306.99     28.81 o 
 -15   9   3        3.04        0.00     27.41 o 
 -13   9   3      335.41      218.58     26.06 o 
 -11   9   3      110.43      152.67     22.98 o 
  -9   9   3      192.50      112.53     16.57 o 
  -7   9   3      381.79      532.56     26.05 o 
  -5   9   3        6.07        0.00     11.26 o 
  -3   9   3     1235.27     1224.37     37.65 o 
  -1   9   3       28.61       84.47     18.08 o 
   1   9   3      188.19      158.02     16.63 o 
   3   9   3     1070.28     1149.08     25.53 o 
   5   9   3      215.40      282.30     17.27 o 
   7   9   3      337.80      500.34     25.63 o 
   9   9   3      118.29       74.06     21.35 o 
  11   9   3      257.14      215.66     25.39 o 
  13   9   3       11.44       39.09     20.02 o 
  15   9   3      107.86       72.80     22.03 o 
  17   9   3       43.72        3.02     20.31 o 
 -20  10   3      102.59       77.62     25.73 o 
 -18  10   3        6.70       14.21     44.15 o 
 -16  10   3        0.05        0.00     31.29 o 
 -14  10   3     1355.33     1280.00     54.34 o 
 -12  10   3      883.07      883.46     42.09 o 
 -10  10   3     1854.71     1781.51     45.07 o 
  -8  10   3       30.26       24.69     14.74 o 
  -6  10   3        1.23        0.00     13.72 o 
  -4  10   3       96.83       34.37     15.02 o 
  -2  10   3      366.64      422.39     25.46 o 
   0  10   3     1513.25     1604.59     52.29 o 
   2  10   3     2812.12     2949.39     71.98 o 
   4  10   3      405.59      525.43     35.10 o 
   6  10   3      435.87      428.50     25.29 o 
   8  10   3      574.62      487.50     35.66 o 
  10  10   3       10.84       16.02     19.93 o 
  12  10   3      388.70      357.14     31.17 o 
  14  10   3        4.24        0.00     18.76 o 
 -15  11   3      158.62      139.99     28.64 o 
 -13  11   3        1.96        0.00     22.11 o 
 -11  11   3      629.85      658.92     41.49 o 
  -9  11   3       14.04        0.00     15.29 o 
  -7  11   3      956.46      875.61     34.66 o 
  -5  11   3      286.53      306.39     29.67 o 
  -3  11   3       14.36        0.00     18.29 o 
  -1  11   3      212.05      215.53     27.10 o 
   1  11   3       54.56        2.97     20.10 o 
   3  11   3      464.33      532.24     36.19 o 
   5  11   3       94.57       36.83     21.33 o 
   7  11   3       46.31       37.36     35.90 o 
   9  11   3      270.56      350.75     50.45 o 
  11  11   3       81.48       60.16     37.84 o 
  -8  12   3      172.82      202.19     29.13 o 
  -6  12   3      163.96      154.75     29.11 o 
  -4  12   3      398.40      451.57     35.84 o 
  -2  12   3       89.56       51.67     23.67 o 
   0  12   3       29.67        0.00     20.24 o 
   2  12   3        0.74        0.00     25.71 o 
 -34   0   4       32.62        0.00     24.26 o 
 -32   0   4       80.21       72.29     28.14 o 
 -30   0   4      619.83      585.07     46.09 o 
 -28   0   4       34.23        0.00     21.83 o 
 -26   0   4     2310.75     2465.94     82.96 o 
 -24   0   4     4093.76     4346.32    116.43 o 
 -22   0   4      599.39      370.16     31.05 o 
 -20   0   4      122.73       88.29     17.46 o 
 -18   0   4     1588.41     1848.36     57.25 o 
 -16   0   4     7552.52     7383.27    160.09 o 
 -14   0   4       42.64        2.43      6.79 o 
 -12   0   4     1027.93     1467.05     40.75 o 
 -10   0   4     1644.79     1354.01     36.39 o 
  -8   0   4    56641.33    61257.07    870.18 o 
  -6   0   4    44015.59    45621.19    652.54 o 
  -4   0   4    22418.89    23028.32    652.26 o 
  -2   0   4   316100.97   282482.31   5793.48 o 
   0   0   4     1977.91     2543.29     41.90 o 
   2   0   4       28.81        1.39      6.31 o 
   4   0   4    13254.96    10819.34    160.88 o 
   6   0   4     7859.79     8674.21    182.41 o 
  10   0   4      287.47      636.01     30.56 o 
  12   0   4      606.84      489.99     31.05 o 
  14   0   4       44.78       70.83     18.92 o 
  16   0   4      191.79      537.53     40.75 o 
  18   0   4     2717.18     3284.39     78.83 o 
  20   0   4      323.43      235.29     33.96 o 
  22   0   4      271.53      244.99     32.99 o 
  24   0   4      619.15      541.90     46.09 o 
  26   0   4       14.83       11.64     26.68 o 
 -33   1   4       12.53       17.43     20.75 o 
 -31   1   4        4.60        0.00     14.89 o 
 -29   1   4      133.76      150.22     17.56 o 
 -27   1   4      205.69      216.18     23.04 o 
 -25   1   4      680.61      749.46     43.66 o 
 -23   1   4      383.75      467.15     25.07 o 
 -21   1   4      216.79      195.27     15.68 o 
 -19   1   4     7109.99     7029.83    112.46 o 
 -17   1   4     2569.66     2642.84     50.37 o 
 -15   1   4      205.87      258.79     21.35 o 
 -13   1   4    12394.37    13411.70    160.21 o 
 -11   1   4       37.60       24.50      4.63 o 
  -9   1   4    14192.19    13917.85    162.91 o 
  -7   1   4    94165.06   102757.08   2395.63 o 
  -5   1   4     3099.31     2927.44     33.84 o 
  -3   1   4      996.19     1032.89     20.59 o 
  -1   1   4    14784.23    13789.20    138.14 o 
   1   1   4     1322.68     1500.85     23.90 o 
   3   1   4    49351.14    47283.56    567.68 o 
   5   1   4       35.70       15.28      3.59 o 
   7   1   4     2048.71     1649.54     27.73 o 
   9   1   4     1646.44     1668.03     28.59 o 
  11   1   4     1145.33     1078.33     30.52 o 
  13   1   4     3326.45     3651.93     69.46 o 
  15   1   4      331.81      312.72     36.39 o 
  17   1   4      868.74     1038.76     36.87 o 
  19   1   4     4633.42     4066.57     82.84 o 
  21   1   4      264.97      272.15     19.42 o 
  23   1   4       39.35       41.48     17.50 o 
  25   1   4       60.83       69.75     19.52 o 
  27   1   4      153.78      180.06     24.35 o 
 -32   2   4      599.02      795.13     40.91 o 
 -30   2   4       38.73       40.03     20.20 o 
 -28   2   4       12.70        0.00     12.00 o 
 -26   2   4      671.88      596.59     25.38 o 
 -24   2   4      137.40      106.49     13.30 o 
 -22   2   4     1017.30     1369.40     31.61 o 
 -20   2   4     1807.37     1812.76     35.78 o 
 -18   2   4      139.75      174.98     11.62 o 
 -16   2   4     4463.87     6035.07     84.39 o 
 -14   2   4    22134.33    23810.22    277.68 o 
 -12   2   4     3064.79     3728.83     51.02 o 
 -10   2   4    23884.61    24286.13    280.39 o 
  -8   2   4     1334.38     1555.76     32.35 o 
  -6   2   4    44818.93    51590.33    727.28 o 
  -4   2   4      168.23      185.10     13.17 o 
  -2   2   4      653.05     1092.68     15.05 o 
   0   2   4   107324.06   105878.82   1775.44 o 
   4   2   4    13347.51    12391.16    128.06 o 
   8   2   4     9083.96     9959.41    107.26 o 
  10   2   4      209.96      169.07     10.19 o 
  12   2   4      113.44       86.88      9.26 o 
  14   2   4     3863.47     3797.03     57.85 o 
  16   2   4     1420.30     1120.76     28.05 o 
  18   2   4      884.05      789.53     35.41 o 
  20   2   4       71.87       29.87     15.73 o 
  22   2   4       53.02       75.98     17.66 o 
  24   2   4      741.43      791.45     30.21 o 
  26   2   4      418.15      475.04     33.07 o 
 -33   3   4       35.41       35.87     21.68 o 
 -31   3   4       34.53       43.95     20.93 o 
 -29   3   4       91.81       63.46     20.38 o 
 -27   3   4      935.94     1055.01     41.47 o 
 -25   3   4      351.49      304.01     37.11 o 
 -23   3   4      608.34      458.60     20.16 o 
 -21   3   4      742.76      773.61     23.20 o 
 -19   3   4      152.75       85.40     25.05 o 
 -17   3   4     1918.85     1591.44     31.27 o 
 -15   3   4    10076.33    10720.60    132.78 o 
 -13   3   4     3473.40     5085.34     67.80 o 
 -11   3   4     7242.26     8807.12    108.20 o 
  -9   3   4    25246.21    26257.29    303.29 o 
  -7   3   4    10836.31    11230.29    134.32 o 
  -5   3   4    17070.14    18870.93    190.40 o 
  -3   3   4        6.57        1.53      3.10 o 
  -1   3   4       69.68       41.61      4.12 o 
   1   3   4    11255.72    11245.53    103.75 o 
   3   3   4       85.53       34.78      5.74 o 
   5   3   4    21925.54    26674.35    267.73 o 
   7   3   4      645.84      703.11     16.44 o 
   9   3   4     2762.95     2891.25     40.15 o 
  11   3   4     2543.06     2010.83     35.99 o 
  13   3   4     1525.10     2079.92     38.41 o 
  15   3   4      535.28      537.10     20.01 o 
  17   3   4      516.21      395.73     20.07 o 
  19   3   4      112.77      299.07     23.06 o 
  21   3   4        2.53        8.54     15.82 o 
  23   3   4      195.21      292.99     37.11 o 
  25   3   4        8.68        0.00     15.95 o 
 -32   4   4        0.58        0.00     26.68 o 
 -30   4   4      384.49      483.17     34.57 o 
 -28   4   4      266.06      256.99     26.70 o 
 -26   4   4       10.58       24.59     29.11 o 
 -24   4   4      900.25      917.17     38.07 o 
 -22   4   4      189.88      219.90     21.60 o 
 -20   4   4       28.94       53.00     12.32 o 
 -18   4   4      403.36      498.13     18.23 o 
 -16   4   4     2866.45     2960.05     46.81 o 
 -14   4   4     2540.13     3079.22     69.20 o 
 -12   4   4     4166.20     3635.71     51.65 o 
 -10   4   4       14.89        9.42      4.52 o 
  -8   4   4     2803.16     2066.34     34.41 o 
  -6   4   4    24802.58    32300.15    287.65 o 
  -4   4   4    15158.21    16089.69    146.52 o 
  -2   4   4    12314.29    13516.97    124.29 o 
   0   4   4      728.35      539.64     12.14 o 
   2   4   4      132.16      426.63     14.82 o 
   4   4   4      416.85      530.87     13.06 o 
   6   4   4     8085.29     7303.54     73.63 o 
   8   4   4       58.36      103.37      7.21 o 
  10   4   4      955.11     1257.27     21.70 o 
  12   4   4      673.85     1193.00     24.05 o 
  14   4   4        4.67        0.00      8.25 o 
  16   4   4       46.95       47.95     11.94 o 
  18   4   4       36.02       33.08     12.71 o 
  20   4   4      498.31      506.52     28.79 o 
  22   4   4        5.09        3.45     14.08 o 
  24   4   4        6.62        0.20     16.30 o 
  26   4   4        9.53       15.52     27.65 o 
 -31   5   4        7.92       24.18     20.37 o 
 -29   5   4        9.52       14.21     17.99 o 
 -27   5   4       51.03       40.52     17.75 o 
 -25   5   4      147.10      177.81     20.64 o 
 -23   5   4      185.33      243.16     18.94 o 
 -21   5   4      437.33      413.82     39.30 o 
 -19   5   4      436.31      228.73     24.07 o 
 -17   5   4     4820.50     4382.82     69.08 o 
 -15   5   4     1204.13     1146.66     22.90 o 
 -13   5   4      118.62      106.99      8.40 o 
 -11   5   4     2141.63     2922.70     60.43 o 
  -9   5   4     1322.63     1757.15     24.35 o 
  -7   5   4      173.78      267.74     15.72 o 
  -5   5   4      174.16      274.24     10.97 o 
  -3   5   4    11538.29    13541.27    126.43 o 
  -1   5   4     1903.02     2466.73     30.87 o 
   1   5   4     2230.34     2253.23     29.33 o 
   3   5   4     4571.15     4320.49     47.87 o 
   5   5   4     3219.29     3292.45     39.29 o 
   7   5   4     2114.96     1493.35     27.71 o 
   9   5   4      120.70       68.62      9.77 o 
  11   5   4     1006.88     1146.54     28.57 o 
  13   5   4      132.62       51.56     11.06 o 
  15   5   4        0.97        0.00     10.42 o 
  17   5   4     1014.95      914.79     29.21 o 
  19   5   4        7.52        0.00     11.32 o 
  21   5   4      265.42      235.89     23.11 o 
  23   5   4       90.09       60.64     28.14 o 
  25   5   4       93.22       60.64     31.53 o 
 -30   6   4       23.68        9.09     20.57 o 
 -28   6   4       72.49       96.46     21.73 o 
 -26   6   4       13.07       20.78     17.83 o 
 -24   6   4       56.46       35.22     23.53 o 
 -22   6   4      230.60      210.56     22.47 o 
 -20   6   4     2957.05     2972.62     70.14 o 
 -18   6   4     1062.97     1108.13     33.51 o 
 -16   6   4      191.32      212.96     17.78 o 
 -14   6   4      252.10      184.76     17.17 o 
 -12   6   4     2801.62     2554.97     47.04 o 
 -10   6   4     4048.95     4142.61     62.32 o 
  -8   6   4        6.58        0.00      7.18 o 
  -6   6   4      486.99      416.83     13.41 o 
  -4   6   4      310.67      435.13     13.52 o 
  -2   6   4      196.73      213.41     11.00 o 
   0   6   4     3153.09     2850.41     36.04 o 
   2   6   4     1487.39     1732.93     26.59 o 
   4   6   4    13091.00    12993.90    124.89 o 
   6   6   4     2143.96     1893.16     35.38 o 
   8   6   4     1813.53     1960.35     35.18 o 
  10   6   4       10.15        4.40     13.10 o 
  12   6   4       12.20        0.00     10.50 o 
  14   6   4     1949.37     2071.70     43.40 o 
  16   6   4     1500.85     1303.27     37.55 o 
  18   6   4      119.23      112.05     15.16 o 
  20   6   4      141.41      126.66     21.08 o 
  22   6   4        0.71        0.00     23.29 o 
 -27   7   4        1.13        0.00     17.66 o 
 -25   7   4       12.18        8.39     17.99 o 
 -23   7   4      238.22      250.09     29.35 o 
 -21   7   4      279.55      350.07     27.09 o 
 -19   7   4       15.74       25.47     17.50 o 
 -17   7   4      398.83      346.29     26.41 o 
 -15   7   4     6018.98     5710.61    107.37 o 
 -13   7   4      308.28      242.42     23.60 o 
 -11   7   4        0.75        0.00     11.78 o 
  -9   7   4      214.64      175.68     13.16 o 
  -7   7   4     2107.06     2282.76     48.11 o 
  -5   7   4      228.47      217.87     11.34 o 
  -3   7   4       14.26        0.00      8.22 o 
  -1   7   4     1384.13     1539.99     29.27 o 
   1   7   4      260.94      200.88     11.86 o 
   3   7   4     2414.91     2455.51     47.08 o 
   5   7   4       34.37       28.83     10.20 o 
   7   7   4     5789.48     5594.27     64.16 o 
   9   7   4     2192.54     2062.66     38.36 o 
  11   7   4        6.45        6.35     11.28 o 
  13   7   4      603.18      646.82     25.41 o 
  15   7   4        0.85        0.77     15.43 o 
  17   7   4      212.84      241.34     24.98 o 
  19   7   4       70.91       40.97     18.93 o 
  21   7   4        0.07        0.00     16.71 o 
 -26   8   4        4.69        0.00     20.85 o 
 -24   8   4        0.20       20.31     23.53 o 
 -22   8   4       23.12        0.00     18.14 o 
 -20   8   4       27.24       46.61     19.82 o 
 -18   8   4        8.62        0.00     20.86 o 
 -16   8   4       72.24       89.39     21.24 o 
 -14   8   4      706.45      872.48     52.64 o 
 -12   8   4       60.52      109.47     21.39 o 
 -10   8   4      997.05     1009.42     32.27 o 
  -8   8   4     1029.21      972.06     30.99 o 
  -6   8   4      532.52      511.55     24.04 o 
  -4   8   4        0.21        0.00      9.89 o 
  -2   8   4      589.14      537.00     18.27 o 
   0   8   4       67.34       81.86     10.55 o 
   2   8   4      340.76      348.94     15.53 o 
   4   8   4       83.68      155.23     12.46 o 
   6   8   4     5027.12     5192.77     61.71 o 
   8   8   4       15.29        9.84     10.92 o 
  10   8   4        0.01        0.00     15.54 o 
  12   8   4       55.16       70.83     48.27 o 
  14   8   4        7.39        0.00     17.20 o 
  16   8   4       10.97        0.00     21.10 o 
  18   8   4       24.09       18.60     19.67 o 
  20   8   4       80.39       64.24     22.17 o 
 -23   9   4      196.13      231.26     30.16 o 
 -21   9   4      375.28      413.37     73.74 o 
 -19   9   4       14.55       18.06     21.44 o 
 -17   9   4     1332.78     1571.68     55.23 o 
 -15   9   4      573.42      686.78     50.94 o 
 -13   9   4       23.68       25.15     19.20 o 
 -11   9   4       16.65        0.00     20.13 o 
  -9   9   4      806.84      884.37     31.44 o 
  -7   9   4       37.25        2.84     12.78 o 
  -5   9   4        2.72        0.00     11.91 o 
  -3   9   4     1719.87     1704.14     40.72 o 
  -1   9   4       67.18        7.31     12.74 o 
   1   9   4      270.12      380.50     23.04 o 
   3   9   4       55.34       36.54     10.54 o 
   5   9   4      914.24     1038.05     25.43 o 
   7   9   4       46.15       33.49     15.35 o 
   9   9   4        0.78        0.00     13.99 o 
  11   9   4      133.14      160.62     23.78 o 
  13   9   4       16.43        4.13     16.86 o 
  15   9   4        8.78        3.43     18.78 o 
  17   9   4       32.26        1.78     20.16 o 
 -20  10   4        0.00        0.00     22.27 o 
 -18  10   4      345.54      357.31     33.07 o 
 -16  10   4        0.33        0.00     20.51 o 
 -14  10   4        0.04        0.00     18.51 o 
 -12  10   4      182.57      119.60     38.81 o 
 -10  10   4        1.54        0.00     25.26 o 
  -8  10   4      140.53      111.65     17.80 o 
  -6  10   4       54.89       49.17     15.95 o 
  -4  10   4        0.95        0.00     13.29 o 
  -2  10   4       28.98       40.17     16.72 o 
   0  10   4       14.18       24.84     18.43 o 
   2  10   4        6.53        4.47     18.03 o 
   4  10   4       56.93        0.00     18.76 o 
   6  10   4      339.29      333.77     45.60 o 
   8  10   4       15.31        0.00     18.92 o 
  10  10   4       30.61       23.82     20.50 o 
  12  10   4       47.78       69.36     22.79 o 
  14  10   4       13.86       21.57     21.68 o 
 -15  11   4      320.41      399.58     36.01 o 
 -13  11   4        1.44        0.00     21.09 o 
 -11  11   4      259.58      322.88     32.59 o 
  -9  11   4       81.28       96.58     20.82 o 
  -7  11   4        6.42        0.00     15.49 o 
  -5  11   4      312.90      340.63     24.53 o 
  -3  11   4      625.83      613.90     38.42 o 
  -1  11   4      498.83      580.18     44.39 o 
   1  11   4       27.52       38.61     20.75 o 
   3  11   4        0.05        0.00     19.93 o 
   5  11   4        1.80        0.00     32.02 o 
   7  11   4      403.68      347.36     48.51 o 
   9  11   4       17.88        0.00     34.44 o 
  -8  12   4       33.55       47.34     27.65 o 
  -6  12   4      121.72      108.48     25.88 o 
  -4  12   4       64.47      107.41     48.51 o 
  -2  12   4      108.59      171.15     28.30 o 
   0  12   4        2.72        0.00     21.59 o 
   2  12   4      139.99      143.22     27.57 o 
 -33   1   5        8.44        0.00     18.16 o 
 -31   1   5       85.51       56.11     15.56 o 
 -29   1   5      852.69      791.19     29.08 o 
 -27   1   5       30.13       35.76     13.66 o 
 -25   1   5        0.16       14.05     11.72 o 
 -23   1   5      681.58      628.54     22.88 o 
 -21   1   5       85.50       51.98     14.88 o 
 -19   1   5        7.57       15.54     10.29 o 
 -17   1   5      180.48      215.03     13.58 o 
 -15   1   5      994.04      877.43     19.38 o 
 -13   1   5      107.31      131.70      8.29 o 
 -11   1   5     5891.14     5737.08     72.09 o 
  -9   1   5    40618.19    46295.71    624.27 o 
  -7   1   5   135660.77   135507.75   1369.14 o 
  -5   1   5    10153.10     9645.34    100.10 o 
  -1   1   5       84.11       34.88      5.67 o 
   1   1   5    11723.69    12404.10    113.95 o 
   3   1   5      821.94      947.06     13.83 o 
   5   1   5     2044.14     2558.94     33.19 o 
   7   1   5      566.23      525.51     12.91 o 
   9   1   5     6793.79     6436.50     82.78 o 
  11   1   5      544.37      576.17     17.56 o 
  13   1   5      711.03      560.49     19.22 o 
  15   1   5      494.69      431.68     20.46 o 
  17   1   5     3876.55     3829.57     78.90 o 
  19   1   5       37.08       86.35     18.33 o 
  21   1   5        5.03        0.00     14.23 o 
  23   1   5       66.71      164.64     28.38 o 
  25   1   5       21.35       71.71     21.08 o 
 -34   2   5        9.57       15.98     25.95 o 
 -32   2   5      203.77      258.94     28.37 o 
 -30   2   5       60.64      117.61     21.41 o 
 -28   2   5       45.34       45.06     18.58 o 
 -26   2   5       13.46       29.44     19.02 o 
 -24   2   5       38.65       13.13     10.32 o 
 -22   2   5      192.68      222.44     14.92 o 
 -20   2   5     2261.17     2312.52     41.09 o 
 -18   2   5      554.45      936.32     22.66 o 
 -16   2   5      103.30      163.40     10.24 o 
 -14   2   5     6771.30     6950.21     88.63 o 
 -12   2   5       76.99       56.57     11.40 o 
 -10   2   5     1789.85     2122.70     30.61 o 
  -8   2   5    15183.60    17301.01    252.08 o 
  -6   2   5      405.59      296.08     15.25 o 
  -4   2   5      211.39      215.09      6.94 o 
  -2   2   5    17030.38    18009.59    160.53 o 
   0   2   5     4678.56     4429.09     49.93 o 
   2   2   5      432.57      378.55     10.41 o 
   4   2   5    18490.62    19962.01    201.87 o 
   6   2   5      942.70      988.16     18.69 o 
   8   2   5      693.41      850.03     16.10 o 
  10   2   5     1616.15     1853.14     33.23 o 
  12   2   5      591.63      576.38     18.74 o 
  14   2   5        7.63       13.42      8.82 o 
  16   2   5        4.54        0.30     11.95 o 
  18   2   5      176.37      146.79     19.36 o 
  20   2   5      116.54       70.48     18.16 o 
  22   2   5       70.55      128.66     20.23 o 
  24   2   5       44.53       51.14     15.29 o 
  26   2   5       67.15      123.19     23.82 o 
 -33   3   5      118.44      205.31     28.42 o 
 -31   3   5        9.29        8.49     20.24 o 
 -29   3   5      371.40      423.51     31.76 o 
 -27   3   5       53.61        0.15     16.16 o 
 -25   3   5       14.59       22.75     28.62 o 
 -23   3   5     1216.15     1150.01     29.32 o 
 -21   3   5      122.62      238.82     16.04 o 
 -19   3   5     2055.33     2153.47     38.62 o 
 -17   3   5     2833.52     2403.55     39.81 o 
 -15   3   5       64.97       89.40      9.40 o 
 -13   3   5      188.41      155.91      8.98 o 
 -11   3   5     9936.81    12579.42    150.48 o 
  -9   3   5      535.79      997.01     27.42 o 
  -7   3   5      979.64     1416.84     33.04 o 
  -5   3   5     5497.20     5925.22     57.52 o 
  -3   3   5     3558.58     4632.18     46.58 o 
  -1   3   5    14924.63    14997.48    136.07 o 
   3   3   5      246.32      344.73      9.77 o 
   7   3   5      371.19      281.95     11.95 o 
   9   3   5     7481.48     7609.40     87.09 o 
  11   3   5      409.48      319.36     15.40 o 
  13   3   5      330.15      410.02     17.72 o 
  15   3   5        1.27       10.29      9.52 o 
  17   3   5       63.13       74.58     15.19 o 
  19   3   5        2.94        3.15     14.41 o 
  21   3   5      458.67      584.60     53.85 o 
  23   3   5       32.11        8.18     16.74 o 
  25   3   5       13.99        5.66     16.85 o 
 -32   4   5       62.20       79.21     23.84 o 
 -30   4   5        0.20        0.00     18.67 o 
 -28   4   5      137.31       94.83     25.47 o 
 -26   4   5       13.36        0.00     16.29 o 
 -24   4   5      322.07      274.84     33.47 o 
 -22   4   5      115.78      167.31     20.31 o 
 -20   4   5     2365.89     2423.49     57.10 o 
 -18   4   5      998.50      883.11     22.78 o 
 -16   4   5     9251.79     9522.38    120.63 o 
 -14   4   5     5009.20     6143.46     81.07 o 
 -12   4   5      451.66      313.97     20.95 o 
 -10   4   5    12540.13    12631.71    349.73 o 
  -8   4   5    26526.16    28167.78    274.89 o 
  -6   4   5    24628.95    30175.72    268.23 o 
  -4   4   5     7748.84    10512.68     98.69 o 
  -2   4   5      170.78      255.18      8.97 o 
   0   4   5     4969.48     4769.52     49.70 o 
   2   4   5     3224.74     2726.14     32.27 o 
   4   4   5      626.63      512.79     12.38 o 
   6   4   5     1792.11     1736.10     24.49 o 
   8   4   5       91.16      122.85     14.13 o 
  10   4   5     3097.57     3255.75     46.42 o 
  12   4   5      315.88      253.25     15.03 o 
  14   4   5      145.03      140.55     13.24 o 
  16   4   5     2400.58     2336.45     46.32 o 
  18   4   5      500.84      550.98     34.20 o 
  20   4   5      109.82      105.63     18.51 o 
  22   4   5       95.36      113.97     19.54 o 
  24   4   5        1.25        0.00     16.19 o 
 -31   5   5       79.30       38.53     20.36 o 
 -29   5   5      153.78      249.50     26.52 o 
 -27   5   5        6.99        0.00     16.61 o 
 -25   5   5        5.80        7.84     18.33 o 
 -23   5   5       69.04       79.19     32.02 o 
 -21   5   5     6840.93     7078.76    237.96 o 
 -19   5   5     1778.73     1680.86     47.17 o 
 -17   5   5     6830.71     6085.02    109.06 o 
 -15   5   5      501.51      306.97     17.08 o 
 -13   5   5     4336.77     4437.24     54.48 o 
 -11   5   5     4369.57     4747.02     61.48 o 
  -9   5   5     4082.79     4305.34     56.01 o 
  -7   5   5    13518.55    14634.99    135.94 o 
  -5   5   5     1448.90     1785.22     24.93 o 
  -3   5   5     1213.38     1544.10     22.79 o 
  -1   5   5     1978.89     1591.80     23.43 o 
   1   5   5     3954.56     4125.34     45.96 o 
   3   5   5     7524.62     7065.32     72.01 o 
   5   5   5      717.08      651.61     15.53 o 
   7   5   5    10909.03    10771.97    119.68 o 
   9   5   5       77.61       42.53      9.63 o 
  11   5   5     1243.60     1146.23     29.10 o 
  13   5   5      143.58      113.96     13.51 o 
  15   5   5        6.99       40.80     12.54 o 
  17   5   5      390.41      301.67     24.79 o 
  19   5   5      355.46      436.64     27.73 o 
  21   5   5        9.15       32.46     16.77 o 
  23   5   5        8.47        5.34     25.71 o 
 -30   6   5      146.95      203.99     27.10 o 
 -28   6   5      122.16      102.90     23.14 o 
 -26   6   5      215.24      183.62     23.50 o 
 -24   6   5      452.89      476.93     32.20 o 
 -22   6   5        7.88        6.68     15.25 o 
 -20   6   5     1805.31     1821.78     42.76 o 
 -18   6   5     2763.55     3101.88     57.23 o 
 -16   6   5     4719.15     4241.18     69.18 o 
 -14   6   5      664.18      716.46     32.80 o 
 -12   6   5       67.13      258.14     16.37 o 
 -10   6   5       32.36        3.11      8.05 o 
  -8   6   5     3227.40     2969.67     42.56 o 
  -6   6   5     1832.85     1928.30     27.49 o 
  -4   6   5        0.21        0.00      5.57 o 
  -2   6   5     1303.51     1105.12     21.78 o 
   0   6   5       21.99       31.56      7.12 o 
   2   6   5     7566.87     6788.06     71.30 o 
   4   6   5      290.74      351.18     19.01 o 
   6   6   5    14177.09    13873.77    136.46 o 
   8   6   5     2094.98     2372.71     39.83 o 
  10   6   5      965.69     1018.05     25.91 o 
  12   6   5      430.42      315.27     18.44 o 
  14   6   5      111.48       47.86     12.57 o 
  16   6   5      742.67      703.77     52.41 o 
  18   6   5        3.46        3.84     13.71 o 
  20   6   5      145.67      259.55     35.41 o 
  22   6   5       78.49       78.59     29.59 o 
 -29   7   5        1.92        0.00     18.83 o 
 -27   7   5       57.94       29.48     20.73 o 
 -25   7   5        6.72       26.25     19.65 o 
 -23   7   5       20.71       30.36     17.99 o 
 -21   7   5      614.97      477.66     31.66 o 
 -19   7   5      211.46      188.30     50.70 o 
 -17   7   5      838.05      880.89     41.24 o 
 -15   7   5       53.81        8.09     16.78 o 
 -13   7   5     7230.56     7365.31    105.57 o 
 -11   7   5      384.62      504.32     24.36 o 
  -9   7   5        0.14        0.00      9.50 o 
  -7   7   5      583.57      356.41     17.45 o 
  -5   7   5      742.46      482.77     15.51 o 
  -3   7   5      898.84      881.68     19.80 o 
  -1   7   5     6968.35     7400.23     77.80 o 
   1   7   5     1332.07     1620.12     28.01 o 
   3   7   5     3254.01     3195.50     42.59 o 
   5   7   5      268.93      233.60     13.95 o 
   7   7   5       43.35       49.32     12.31 o 
   9   7   5     3299.39     3020.23     48.69 o 
  11   7   5      312.96      253.03     22.35 o 
  13   7   5        9.00        3.89     11.31 o 
  15   7   5        0.01        0.00     14.21 o 
  17   7   5       26.11        0.00     17.22 o 
  19   7   5        6.99       20.24     18.33 o 
  21   7   5      108.53      117.89     32.50 o 
 -26   8   5      198.56      272.29     30.01 o 
 -24   8   5      460.18      428.72     32.75 o 
 -22   8   5      180.86      213.10     26.41 o 
 -20   8   5       69.18       63.60     20.23 o 
 -18   8   5        8.72        2.24     16.98 o 
 -16   8   5       25.36       10.94     16.80 o 
 -14   8   5     2199.70     1972.79     56.09 o 
 -12   8   5      737.40      515.41     32.35 o 
 -10   8   5     2120.97     2047.63     44.44 o 
  -8   8   5        3.68        0.00     10.49 o 
  -6   8   5       15.98       57.10     11.84 o 
  -4   8   5     3091.51     3150.03     51.10 o 
  -2   8   5     1793.79     1808.38     34.97 o 
   0   8   5     3116.09     2841.97     40.11 o 
   2   8   5     1131.58     1309.51     26.52 o 
   4   8   5      253.63      137.92     12.49 o 
   6   8   5      341.47      491.02     21.79 o 
   8   8   5       50.61       77.64     14.71 o 
  10   8   5       95.73       43.06     12.06 o 
  12   8   5      399.39      512.09     32.72 o 
  14   8   5       45.49        3.85     16.37 o 
  16   8   5        0.16        0.00     17.15 o 
  18   8   5        7.49        7.48     19.62 o 
 -23   9   5       83.16      113.48     26.92 o 
 -21   9   5      141.07      139.98     33.23 o 
 -19   9   5       95.25      127.11     24.36 o 
 -17   9   5     1341.91     1351.64     51.44 o 
 -15   9   5       37.31       13.40     18.69 o 
 -13   9   5     1415.93     1210.06     45.45 o 
 -11   9   5      268.47      240.32     20.10 o 
  -9   9   5       23.90       21.20     16.73 o 
  -7   9   5      140.45       96.49     15.69 o 
  -5   9   5        1.20        0.00     12.31 o 
  -3   9   5       79.36      114.79     16.13 o 
  -1   9   5      217.67      213.39     15.92 o 
   1   9   5       17.11        3.52     12.71 o 
   3   9   5     1245.87     1202.68     26.64 o 
   5   9   5       34.28       19.72     14.37 o 
   7   9   5     1007.45     1069.58     38.68 o 
   9   9   5      811.84      864.03     34.15 o 
  11   9   5       74.80       96.74     21.75 o 
  13   9   5        2.41        0.00     16.90 o 
  15   9   5       27.50       18.29     19.47 o 
 -20  10   5      605.17      768.74     45.28 o 
 -18  10   5        3.87        0.00     21.39 o 
 -16  10   5      727.21      797.18     43.56 o 
 -14  10   5       18.58        0.00     18.44 o 
 -12  10   5        2.32       13.29     33.96 o 
 -10  10   5      384.82      328.44     29.16 o 
  -8  10   5      980.17     1093.93     36.02 o 
  -6  10   5       99.16      106.08     17.64 o 
  -4  10   5       12.99        0.00     13.60 o 
  -2  10   5      265.83      232.74     25.13 o 
   0  10   5      503.93      554.21     27.97 o 
   2  10   5      999.21     1001.83     43.37 o 
   4  10   5      122.71       59.67     32.99 o 
   6  10   5     1447.00     1670.88     59.19 o 
   8  10   5       52.39       41.29     29.86 o 
  10  10   5        1.20        0.00     18.53 o 
  12  10   5        3.28        0.00     18.17 o 
 -15  11   5       63.90       91.54     25.62 o 
 -13  11   5      554.96      608.59     81.02 o 
 -11  11   5       96.08       65.66     24.17 o 
  -9  11   5       23.30       23.51     22.01 o 
  -7  11   5       71.39       60.58     18.02 o 
  -5  11   5        2.62        0.00     15.49 o 
  -3  11   5      704.95      759.63     41.44 o 
  -1  11   5      402.69      435.70     57.49 o 
   1  11   5       31.38       10.98     26.44 o 
   3  11   5      571.66      609.33     59.19 o 
   5  11   5      162.76      230.44     44.63 o 
   7  11   5      678.78      774.76     65.01 o 
   9  11   5       71.33       10.19     35.90 o 
  -8  12   5      223.04      215.75     33.23 o 
  -6  12   5        9.79        8.19     22.03 o 
  -4  12   5      128.34       83.80     25.70 o 
  -2  12   5       78.79      172.74     28.07 o 
   0  12   5      765.68      853.23     45.75 o 
 -34   0   6      101.18       99.67     28.87 o 
 -32   0   6       92.59      136.59     22.93 o 
 -30   0   6       98.98      171.74     29.59 o 
 -28   0   6      127.19      103.82     25.71 o 
 -26   0   6     1036.16      916.42     47.06 o 
 -24   0   6       18.46        0.00     15.52 o 
 -22   0   6     3670.24     3907.76    100.91 o 
 -20   0   6      612.20     1011.02     39.78 o 
 -18   0   6       83.42      148.45     16.01 o 
 -16   0   6    10094.81    10517.72    161.24 o 
 -14   0   6     2909.64     3023.21     54.50 o 
 -12   0   6    18997.15    19682.30    284.47 o 
 -10   0   6    52477.25    54603.51    771.55 o 
  -8   0   6   579077.44   482897.00   7428.62 o 
  -6   0   6    74515.47    74563.05   1063.85 o 
  -4   0   6    74722.39    73028.45   1040.23 o 
  -2   0   6    45212.24    48262.14    680.79 o 
   0   0   6    20012.36    20947.15    340.32 o 
   2   0   6      277.60      533.53     17.26 o 
   4   0   6      345.80      524.52     18.01 o 
   6   0   6        0.81        0.00      3.53 o 
   8   0   6     4169.12     2744.79     81.99 o 
  10   0   6     1729.20     1660.88     34.61 o 
  12   0   6    17254.22    16236.49    340.56 o 
  14   0   6     4694.99     4008.18    111.10 o 
  16   0   6     2134.35     1892.03     72.77 o 
  18   0   6       74.84       13.58     20.38 o 
  20   0   6      755.85     1098.09     64.28 o 
  22   0   6       94.68       57.73     28.14 o 
  24   0   6       34.61       56.76     29.11 o 
 -35   1   6       67.25       53.38     22.85 o 
 -33   1   6       55.59       36.59     20.37 o 
 -31   1   6      193.16      244.53     26.52 o 
 -29   1   6       19.67       29.51     14.08 o 
 -27   1   6      280.80      275.80     22.35 o 
 -25   1   6     1386.75     1389.61     33.91 o 
 -23   1   6     1433.86     1573.47     34.20 o 
 -21   1   6        2.11        0.00      7.42 o 
 -19   1   6      325.20      403.54     15.38 o 
 -17   1   6       39.02       66.73      7.77 o 
 -15   1   6      340.12      340.56     12.49 o 
 -13   1   6    24553.79    28149.61    324.56 o 
 -11   1   6     4959.59     5642.01     62.57 o 
  -9   1   6    23417.42    25063.99    372.45 o 
  -7   1   6    10316.61    12013.33    141.03 o 
  -5   1   6      164.08      280.81      8.39 o 
  -3   1   6       37.85       28.69      4.55 o 
  -1   1   6     9612.83     9888.90     91.85 o 
   1   1   6      173.71      182.17      6.52 o 
   3   1   6     1491.38     1386.80     24.57 o 
   5   1   6      504.08      809.25     19.48 o 
   7   1   6     4681.68     4418.73     53.05 o 
   9   1   6     2326.21     2559.86     47.41 o 
  11   1   6     1148.07     1263.50     26.92 o 
  13   1   6     1443.32     1688.82     44.22 o 
  15   1   6      230.01      200.25     31.53 o 
  17   1   6      134.10      170.72     20.41 o 
  19   1   6      102.12       59.59     21.59 o 
  21   1   6      318.60      325.53     26.23 o 
  23   1   6      299.33      387.76     29.75 o 
  25   1   6        1.18       34.69     19.90 o 
 -34   2   6      339.31      400.45     33.63 o 
 -32   2   6       29.90       35.81     20.10 o 
 -30   2   6      217.05      133.54     22.31 o 
 -28   2   6      877.09      829.88     36.73 o 
 -26   2   6     1700.96     1566.96     36.34 o 
 -24   2   6      446.98      318.53     18.06 o 
 -22   2   6        3.36        0.00      8.25 o 
 -20   2   6     1038.02     1289.05     28.43 o 
 -18   2   6       38.72       93.69      9.23 o 
 -16   2   6      132.05      275.85     13.13 o 
 -14   2   6     8032.82     8500.47    105.51 o 
 -12   2   6      661.38      719.61     15.32 o 
 -10   2   6     3148.43     3427.21     46.14 o 
  -8   2   6     4813.79     5183.55     68.82 o 
  -4   2   6    35292.84    35206.45    346.38 o 
  -2   2   6    27859.28    28554.84    282.99 o 
   0   2   6      117.20       63.92      5.25 o 
   2   2   6    37665.46    39077.95    442.27 o 
   4   2   6     2528.43     2746.12     36.08 o 
   6   2   6     1570.13     1420.25     24.16 o 
   8   2   6     6874.64     7742.38     87.24 o 
  10   2   6       28.10       31.61      6.98 o 
  12   2   6      192.17      146.02     12.58 o 
  14   2   6        3.45        3.89     11.26 o 
  16   2   6     1420.19     1498.27     44.58 o 
  18   2   6       63.16      146.31     28.38 o 
  20   2   6      522.06      481.50     29.50 o 
  22   2   6        1.15        0.00     15.50 o 
  24   2   6       10.63        9.86     15.09 o 
 -33   3   6      195.68      167.29     26.59 o 
 -31   3   6       14.74        6.52     18.33 o 
 -29   3   6      330.41      346.72     29.26 o 
 -27   3   6      185.37      278.91     28.14 o 
 -25   3   6       26.66       51.42     17.15 o 
 -23   3   6        4.13       35.98     14.16 o 
 -21   3   6       22.81       20.63      8.52 o 
 -19   3   6      546.66      488.72     17.71 o 
 -17   3   6     1801.69     1790.10     32.17 o 
 -15   3   6     2965.06     2782.10     42.04 o 
 -13   3   6    13893.49    14093.67    168.46 o 
 -11   3   6     8327.03     9015.29    242.81 o 
  -9   3   6      721.49     1437.10     38.08 o 
  -7   3   6     3956.16     4792.44     81.16 o 
  -5   3   6    33262.67    33267.84    329.13 o 
  -3   3   6    14145.80    14847.35    134.85 o 
   1   3   6     6639.73     7268.49     70.29 o 
   3   3   6      532.53      594.29     12.13 o 
   5   3   6     2596.65     3772.21     47.85 o 
   7   3   6     3240.88     3294.39     44.25 o 
   9   3   6      630.00      962.63     21.31 o 
  11   3   6      262.16      220.70     13.27 o 
  13   3   6      203.80      200.35     13.48 o 
  15   3   6       36.65       48.66     14.64 o 
  17   3   6      411.94      331.01     23.55 o 
  19   3   6      215.43      326.50     25.01 o 
  21   3   6      179.78      163.11     21.42 o 
  23   3   6      325.87      444.82     30.52 o 
 -32   4   6       19.67        0.00     21.04 o 
 -30   4   6        0.14        0.00     16.90 o 
 -28   4   6        0.11        4.48     17.95 o 
 -26   4   6     1119.08     1334.29     71.56 o 
 -24   4   6      458.47      543.13     46.57 o 
 -22   4   6     3049.17     3222.59     70.99 o 
 -20   4   6       68.49        6.72     21.83 o 
 -18   4   6        4.89       23.94     11.99 o 
 -16   4   6     3822.30     4587.27     64.23 o 
 -14   4   6    22283.25    20641.06    243.49 o 
 -12   4   6     1665.04     1405.58     27.94 o 
 -10   4   6     2083.39     2495.82     52.29 o 
  -8   4   6      153.77        8.21      4.01 o 
  -6   4   6     4158.86     3836.86     41.27 o 
  -4   4   6       21.21      107.93      8.32 o 
  -2   4   6    12527.28    13383.44    123.96 o 
   0   4   6     6186.14     5833.51     59.28 o 
   4   4   6     1145.11      985.14     17.07 o 
   6   4   6       97.75      122.67      9.36 o 
   8   4   6      149.20       52.21      8.77 o 
  10   4   6     3489.49     3240.96     46.99 o 
  12   4   6      618.54      547.48     20.48 o 
  14   4   6     1519.69     1541.50     35.37 o 
  16   4   6      263.53      343.64     23.45 o 
  18   4   6      604.39      367.51     25.90 o 
  20   4   6       96.94      146.46     20.16 o 
  22   4   6       17.29       30.25     17.75 o 
  24   4   6       74.00      116.80     24.74 o 
 -31   5   6       27.74       21.83     27.65 o 
 -29   5   6       13.46        4.53     19.62 o 
 -27   5   6      197.16      160.12     23.66 o 
 -25   5   6      171.62      154.19     22.98 o 
 -23   5   6      923.27      880.28     38.59 o 
 -21   5   6       64.89       98.92     20.07 o 
 -19   5   6     1853.53     1743.67     48.88 o 
 -17   5   6        9.42       17.98     14.23 o 
 -15   5   6      160.40      168.22     17.60 o 
 -13   5   6      793.61      673.05     28.17 o 
 -11   5   6      540.95      945.23     52.36 o 
  -9   5   6     6700.81     6433.17     72.50 o 
  -7   5   6     4589.99     4289.10     46.97 o 
  -5   5   6      181.18       75.49      6.78 o 
  -3   5   6     1773.23     2152.79     48.88 o 
  -1   5   6     2047.46     1942.29     26.63 o 
   1   5   6      322.04      234.31     16.30 o 
   3   5   6     1163.27     1210.67     20.90 o 
   5   5   6      549.78      707.34     18.91 o 
   7   5   6       85.47       84.19     10.48 o 
   9   5   6       82.72       72.88     13.09 o 
  11   5   6     2414.05     2492.49     50.14 o 
  13   5   6       86.02       84.13     13.12 o 
  15   5   6      473.86      506.81     23.88 o 
  17   5   6       36.11       72.43     24.98 o 
  19   5   6      204.41      246.61     22.86 o 
  21   5   6        0.02        0.00     14.45 o 
  23   5   6       15.50        2.91     25.71 o 
 -30   6   6        0.60       21.35     20.62 o 
 -28   6   6        8.24       10.21     18.33 o 
 -26   6   6       44.85       42.18     19.47 o 
 -24   6   6      217.85      144.67     21.92 o 
 -22   6   6       42.77        7.04     13.41 o 
 -20   6   6      507.16      472.88     33.82 o 
 -18   6   6      548.02      580.35     26.65 o 
 -16   6   6     4402.19     5347.54     82.32 o 
 -14   6   6      676.20      580.57     24.85 o 
 -12   6   6      123.72       79.75     12.13 o 
 -10   6   6        2.07        0.00      8.12 o 
  -8   6   6       24.61       13.32      6.33 o 
  -6   6   6      322.17      298.15     18.27 o 
  -4   6   6     2689.07     2748.28     37.21 o 
  -2   6   6      220.67      295.71     15.50 o 
   0   6   6     2615.29     2725.73     35.81 o 
   2   6   6     6081.00     5952.52     64.38 o 
   4   6   6      537.71      341.27     14.57 o 
   6   6   6       29.36       80.01     18.63 o 
   8   6   6       83.28      139.15     17.37 o 
  10   6   6       48.73       64.84     11.74 o 
  12   6   6      129.79       66.48     13.35 o 
  14   6   6      120.58       97.21     14.39 o 
  16   6   6       63.13       15.43     11.97 o 
  18   6   6       42.36       43.74     16.37 o 
  20   6   6      202.73      207.15     36.39 o 
 -29   7   6        0.02        0.00     20.05 o 
 -27   7   6      113.15      122.08     23.80 o 
 -25   7   6       55.59       37.12     18.67 o 
 -23   7   6      126.22      121.85     22.03 o 
 -21   7   6     1032.39      966.16     41.50 o 
 -19   7   6      177.45      132.04     35.17 o 
 -17   7   6      460.85      454.94     25.11 o 
 -15   7   6        0.13       12.09     14.18 o 
 -13   7   6     1963.61     1782.39     41.68 o 
 -11   7   6     1947.46     1973.71     42.82 o 
  -9   7   6     1697.16     1715.10     33.72 o 
  -7   7   6       95.58      128.44     12.55 o 
  -5   7   6     1791.12     1614.42     31.70 o 
  -3   7   6      801.67      727.15     18.64 o 
  -1   7   6      191.58      225.29     15.64 o 
   1   7   6     7320.65     7845.97     82.68 o 
   3   7   6     6536.60     6304.90     69.95 o 
   5   7   6     1359.09     1541.74     32.72 o 
   7   7   6      969.62      993.20     27.64 o 
   9   7   6      445.50      333.77     17.71 o 
  11   7   6       26.68        0.00     18.86 o 
  13   7   6        1.85        0.00     12.44 o 
  15   7   6       31.46       17.47     12.11 o 
  17   7   6       14.65       25.64     17.81 o 
  19   7   6       10.72       16.01     25.23 o 
 -26   8   6        0.17        0.00     20.41 o 
 -24   8   6       49.43       71.56     21.95 o 
 -22   8   6       24.67        6.83     18.69 o 
 -20   8   6        4.38        0.00     17.40 o 
 -18   8   6        1.47        0.00     16.57 o 
 -16   8   6       57.27        5.24     23.04 o 
 -14   8   6     1636.23     1759.30     52.66 o 
 -12   8   6      353.63      351.96     60.40 o 
 -10   8   6      522.52      588.68     23.28 o 
  -8   8   6        4.47        0.00     10.33 o 
  -6   8   6      463.78      509.11     21.63 o 
  -4   8   6        2.81       19.83     10.85 o 
  -2   8   6      570.80      479.10     21.80 o 
   0   8   6        0.30        0.00      9.49 o 
   2   8   6     1620.22     1801.12     31.04 o 
   4   8   6     1586.40     1561.52     33.33 o 
   6   8   6      258.59      304.88     17.75 o 
   8   8   6       12.19        0.00     10.22 o 
  10   8   6       79.13       78.09     13.10 o 
  12   8   6       14.85        0.00     17.46 o 
  14   8   6       71.44       81.25     20.65 o 
  16   8   6       50.03       22.93     21.59 o 
  18   8   6        5.78        0.00     30.56 o 
 -25   9   6       59.34       48.16     23.48 o 
 -23   9   6        0.02        0.00     21.35 o 
 -21   9   6      441.99      541.06     38.06 o 
 -19   9   6      334.97      507.64     36.18 o 
 -17   9   6        4.22        0.00     18.72 o 
 -15   9   6       84.79       76.29     20.85 o 
 -13   9   6      460.58      357.62     29.10 o 
 -11   9   6        0.29        0.00     12.90 o 
  -9   9   6     1273.33      972.26     32.37 o 
  -7   9   6       20.67        0.00     12.67 o 
  -5   9   6     1383.13     1467.52     46.48 o 
  -3   9   6       23.54       39.18     12.32 o 
  -1   9   6       13.82        9.61     11.11 o 
   1   9   6     1553.41     1687.13     35.85 o 
   3   9   6       28.72       25.73     12.36 o 
   5   9   6       31.13        0.00     12.03 o 
   7   9   6       12.08       11.22     15.49 o 
   9   9   6      729.52      622.34     30.29 o 
  11   9   6       20.06       52.88     32.26 o 
  13   9   6       24.77        0.00     17.46 o 
  15   9   6        0.02        0.00     17.60 o 
 -20  10   6        0.22        0.00     20.99 o 
 -18  10   6        1.40        1.20     20.73 o 
 -16  10   6       11.98       23.15     21.09 o 
 -14  10   6       52.14      110.27     23.48 o 
 -12  10   6       29.33        0.00     18.44 o 
 -10  10   6       22.98        0.00     14.57 o 
  -8  10   6      105.52       38.85     16.18 o 
  -6  10   6      280.14      277.54     21.71 o 
  -4  10   6       46.83       33.24     15.67 o 
  -2  10   6       15.66        0.00     14.15 o 
   0  10   6     1487.59     1512.45     41.78 o 
   2  10   6      120.40      139.69     21.83 o 
   4  10   6       61.78       51.42     27.65 o 
   6  10   6        0.80       23.34     21.76 o 
   8  10   6       63.11       71.75     24.17 o 
  10  10   6       24.79        0.00     31.53 o 
  12  10   6       48.17       27.44     30.81 o 
 -17  11   6        7.18        8.65     23.84 o 
 -15  11   6       18.79        0.00     35.17 o 
 -13  11   6      429.78      593.34     65.98 o 
 -11  11   6      422.65      592.79     39.79 o 
  -9  11   6       28.09        1.12     16.69 o 
  -7  11   6      401.89      404.18     26.14 o 
  -5  11   6      174.09      160.94     20.63 o 
  -3  11   6       58.67       53.93     17.59 o 
  -1  11   6       16.27       32.81     21.06 o 
   1  11   6      543.97      522.49     54.82 o 
   3  11   6      186.45      194.05     43.18 o 
   5  11   6       69.99       98.48     38.81 o 
   7  11   6        0.57        0.00     32.02 o 
  -8  12   6      268.33      355.98     33.79 o 
  -6  12   6        7.63        0.00     20.93 o 
  -4  12   6       23.38        0.72     22.11 o 
  -2  12   6       10.09        0.00     21.97 o 
 -35   1   7        7.28        7.68     16.84 o 
 -33   1   7        9.62        0.00     24.50 o 
 -31   1   7      764.56      755.44     36.26 o 
 -29   1   7        3.86        7.11     13.22 o 
 -27   1   7     2641.21     2884.51     52.64 o 
 -25   1   7     1491.89     1309.73     60.34 o 
 -23   1   7      712.24      594.97     20.55 o 
 -21   1   7       35.21        0.00      7.09 o 
 -19   1   7     1461.02     1555.95     29.91 o 
 -17   1   7      497.50      439.05     14.62 o 
 -15   1   7     7645.55     9489.91    116.68 o 
 -13   1   7    26554.12    28221.66    285.69 o 
 -11   1   7      488.19      497.37     11.68 o 
  -9   1   7    13532.70    16100.01    205.05 o 
  -7   1   7      198.59      167.45      7.84 o 
  -5   1   7    11769.44    10165.79    106.32 o 
  -3   1   7     1336.70     1066.53     20.09 o 
  -1   1   7      825.53      846.61     13.12 o 
   1   1   7     2859.61     3638.99     38.55 o 
   3   1   7     2457.57     1936.90     24.28 o 
   5   1   7     1847.83     2247.94     38.25 o 
   7   1   7       82.55       98.64      7.42 o 
   9   1   7     3761.87     3545.09     54.04 o 
  11   1   7     6972.88     7603.88    223.65 o 
  13   1   7      299.37      265.61     36.63 o 
  15   1   7      645.33      655.62     31.70 o 
  17   1   7      180.70      131.51     15.90 o 
  19   1   7       42.05       49.35     17.75 o 
  21   1   7       98.49      202.14     22.81 o 
  23   1   7       62.75       76.20     21.24 o 
 -34   2   7       16.68       12.44     20.17 o 
 -32   2   7       10.23        8.56     18.98 o 
 -30   2   7       96.18       50.66     19.20 o 
 -28   2   7        2.61        1.18     15.95 o 
 -26   2   7      695.88      581.68     31.32 o 
 -24   2   7      156.03      173.80     14.52 o 
 -22   2   7       59.52       23.37      8.61 o 
 -20   2   7     6800.93     6648.84     89.39 o 
 -18   2   7     2132.80     2773.52     43.66 o 
 -16   2   7    10691.58    12403.92    150.69 o 
 -14   2   7     1223.46      965.91     19.33 o 
 -12   2   7      422.59      545.15     12.98 o 
 -10   2   7       18.35       16.43      6.33 o 
  -6   2   7     7306.76     7727.75     82.50 o 
  -4   2   7     8854.41     7669.63     81.28 o 
  -2   2   7       22.14       23.47     11.40 o 
   0   2   7     5317.59     5096.34     51.60 o 
   2   2   7    13749.34    12181.68    114.52 o 
   4   2   7    19831.92    18402.77    188.45 o 
   6   2   7     1997.14     2084.44     31.18 o 
   8   2   7     1179.07     1526.11     26.63 o 
  10   2   7        3.71        0.00      6.93 o 
  12   2   7       32.50       66.17     14.48 o 
  14   2   7      174.19       47.14     14.01 o 
  16   2   7      149.85      228.18     23.04 o 
  18   2   7       99.78       95.50     18.29 o 
  20   2   7        2.53        3.88     18.68 o 
  22   2   7       37.02       46.14     19.20 o 
  24   2   7        0.03       19.62     15.74 o 
 -33   3   7      212.48      276.72     30.32 o 
 -31   3   7      138.42      144.67     23.69 o 
 -29   3   7       38.26       15.72     17.47 o 
 -27   3   7        2.89        0.00     15.44 o 
 -25   3   7     1226.68     1163.73     47.54 o 
 -23   3   7       35.95       16.88     14.01 o 
 -21   3   7        0.44        5.34     11.66 o 
 -19   3   7     7357.09     6895.67     91.52 o 
 -17   3   7      210.91      353.18     19.55 o 
 -15   3   7     1428.84     2342.69     57.05 o 
 -13   3   7     9497.23    11602.50    141.07 o 
 -11   3   7     1764.28     1642.27     39.07 o 
  -9   3   7       63.98       48.83     10.27 o 
  -7   3   7     3935.66     5901.57     65.45 o 
  -5   3   7     4303.57     3861.41     45.73 o 
  -3   3   7     6989.40     6744.76     65.54 o 
  -1   3   7     6955.41     5737.30     57.15 o 
   1   3   7      954.75      901.98     15.15 o 
   3   3   7       70.64       49.83      6.86 o 
   5   3   7     4131.61     4480.11     55.76 o 
   7   3   7     2369.80     2135.82     33.60 o 
   9   3   7     1033.40      724.03     19.06 o 
  11   3   7      579.75      560.75     19.87 o 
  13   3   7      714.26      424.79     27.41 o 
  15   3   7       38.55       30.99     13.71 o 
  17   3   7       10.36        0.00     13.47 o 
  19   3   7       25.67       58.49     17.45 o 
  21   3   7       87.89       58.04     18.37 o 
  23   3   7       92.67       80.25     19.86 o 
 -34   4   7       49.89        4.37     22.64 o 
 -32   4   7      128.06      192.34     26.73 o 
 -30   4   7       46.42       77.14     22.11 o 
 -28   4   7     1942.96     2106.56     60.72 o 
 -26   4   7        4.09       13.56     40.75 o 
 -24   4   7     2265.97     2575.98     87.57 o 
 -22   4   7      284.43      235.58     29.84 o 
 -20   4   7     1212.49     1317.26     40.44 o 
 -18   4   7       55.58      180.47     18.35 o 
 -16   4   7       54.39      137.16     21.10 o 
 -14   4   7     2876.25     2778.39     58.79 o 
 -12   4   7       31.99       30.56     11.66 o 
 -10   4   7     3023.01     2539.25     53.78 o 
  -8   4   7     5494.03     5402.77     75.63 o 
  -6   4   7     4228.04     3886.86     37.97 o 
  -4   4   7     1176.60      889.02     18.41 o 
  -2   4   7     3738.89     3498.55     39.02 o 
   0   4   7     1287.86     1526.28     21.75 o 
   2   4   7      743.83      444.96     15.10 o 
   4   4   7      486.38      576.31     16.71 o 
   6   4   7     1721.21     1489.15     27.61 o 
   8   4   7     1484.26     1767.60     31.40 o 
  10   4   7       64.93       10.66      8.17 o 
  12   4   7        4.10        0.00      8.95 o 
  14   4   7      637.87      845.07     27.42 o 
  16   4   7      916.76      785.53     34.07 o 
  18   4   7       53.86       84.65     17.75 o 
  20   4   7       42.52       21.25     16.55 o 
  22   4   7       28.51       74.61     19.67 o 
 -33   5   7       19.58       15.04     30.08 o 
 -31   5   7      162.30      157.04     34.20 o 
 -29   5   7       18.95        4.28     20.41 o 
 -27   5   7     2283.90     2336.98     65.00 o 
 -25   5   7       78.74       99.46     26.92 o 
 -23   5   7      350.57      367.94     72.29 o 
 -21   5   7     2868.22     3026.75     69.97 o 
 -19   5   7     1156.66     1311.83     81.02 o 
 -17   5   7     2168.28     2182.29     54.54 o 
 -15   5   7       53.05       92.66     22.80 o 
 -13   5   7     2028.19     1547.34     34.42 o 
 -11   5   7     1454.84     1756.96     35.92 o 
  -9   5   7     2608.10     2963.14     35.26 o 
  -7   5   7     7138.18     6764.44     68.60 o 
  -5   5   7       31.99        2.66      5.29 o 
  -3   5   7     3546.83     3514.17     40.60 o 
  -1   5   7       84.28       81.73      7.07 o 
   1   5   7      747.02      896.88     17.78 o 
   3   5   7      431.71      377.45     13.04 o 
   5   5   7     5490.74     5311.12     67.13 o 
   7   5   7     2033.37     1776.37     32.48 o 
   9   5   7     1456.31     1377.32     29.03 o 
  11   5   7     1382.33     1127.87     27.42 o 
  13   5   7       19.76        0.00     10.73 o 
  15   5   7       28.62        0.00     11.29 o 
  17   5   7       31.22       56.32     16.77 o 
  19   5   7       49.72       87.48     18.35 o 
  21   5   7        6.57        3.64     16.47 o 
 -30   6   7      219.74      232.15     27.39 o 
 -28   6   7        5.64        7.01     17.64 o 
 -26   6   7       26.13       40.87     22.73 o 
 -24   6   7      125.51      102.53     16.87 o 
 -22   6   7      152.11      130.82     20.05 o 
 -20   6   7      526.13      667.02     28.36 o 
 -18   6   7      643.39      655.87     27.48 o 
 -16   6   7     4097.04     3830.77     93.00 o 
 -14   6   7     1633.17     1575.49     37.13 o 
 -12   6   7     3297.80     2588.25     50.33 o 
 -10   6   7      749.78      874.69     26.19 o 
  -8   6   7      210.44      154.24     11.66 o 
  -6   6   7      474.84      366.58     13.03 o 
  -4   6   7     3049.00     2666.03     34.76 o 
  -2   6   7       87.05       87.39     12.86 o 
   0   6   7     5939.57     6208.29     66.48 o 
   2   6   7      913.18      939.17     21.14 o 
   4   6   7      782.24      959.25     28.57 o 
   6   6   7     4403.63     4007.36     56.55 o 
   8   6   7      777.31      716.57     23.02 o 
  10   6   7      957.30      763.24     23.64 o 
  12   6   7       30.98        0.00     12.31 o 
  14   6   7        1.37       16.40     11.75 o 
  16   6   7       18.45        7.44     11.78 o 
  18   6   7      313.67      458.24     31.78 o 
  20   6   7        2.75       37.36     26.20 o 
 -29   7   7      166.67      203.17     27.73 o 
 -27   7   7       27.98       23.57     20.51 o 
 -25   7   7      187.12      147.36     23.75 o 
 -23   7   7      427.63      528.66     34.82 o 
 -21   7   7      478.86      468.10     31.70 o 
 -19   7   7     3364.67     3078.30     59.64 o 
 -17   7   7     1961.93     1908.22     58.25 o 
 -15   7   7      971.01      706.89     29.29 o 
 -13   7   7     1800.19     1517.72     38.52 o 
 -11   7   7        3.76        0.00     11.51 o 
  -9   7   7     3113.40     2553.27     42.43 o 
  -7   7   7       28.77       34.78     10.19 o 
  -5   7   7       16.38       12.49      9.73 o 
  -3   7   7       13.14       19.90      8.80 o 
  -1   7   7     2854.32     2563.82     36.58 o 
   1   7   7       62.94       31.03     10.11 o 
   3   7   7    10182.26    10392.38    105.51 o 
   5   7   7     4337.76     4652.63     64.34 o 
   7   7   7     1133.43     1338.73     31.09 o 
   9   7   7       68.51       66.93     12.12 o 
  11   7   7       34.32       29.00     11.02 o 
  13   7   7       57.05       91.97     17.56 o 
  15   7   7       29.09       31.73     18.71 o 
  17   7   7       91.24      149.73     23.84 o 
  19   7   7       29.71       22.80     26.20 o 
 -28   8   7        0.16       15.02     21.26 o 
 -26   8   7       19.26       29.59     21.27 o 
 -24   8   7       99.22      108.27     24.14 o 
 -22   8   7       25.63        4.73     19.02 o 
 -20   8   7       85.85       76.37     20.85 o 
 -18   8   7      801.26      742.04     38.16 o 
 -16   8   7      283.16      202.76     22.98 o 
 -14   8   7     1612.95     1511.12     48.71 o 
 -12   8   7       12.49        0.00     13.71 o 
 -10   8   7     2564.91     2542.61     44.55 o 
  -8   8   7       18.35        0.00     10.68 o 
  -6   8   7      712.65      696.82     25.63 o 
  -4   8   7      566.51      607.68     23.04 o 
  -2   8   7     1503.48     1277.03     30.13 o 
   0   8   7      578.52      414.59     17.60 o 
   2   8   7      377.09      404.07     18.42 o 
   4   8   7     1477.87     1329.92     31.03 o 
   6   8   7     1983.90     2042.17     39.53 o 
   8   8   7      231.86      314.28     27.87 o 
  10   8   7       43.52       33.69     12.37 o 
  12   8   7        4.10        0.99     18.68 o 
  14   8   7      135.73      116.17     22.10 o 
  16   8   7       61.88       28.04     26.20 o 
 -25   9   7        5.89        0.00     21.48 o 
 -23   9   7       91.05      113.29     32.75 o 
 -21   9   7        2.52        0.00     19.96 o 
 -19   9   7      134.83      186.41     26.45 o 
 -17   9   7      357.02      425.97     32.73 o 
 -15   9   7       43.41        0.00     32.02 o 
 -13   9   7      417.94      440.95     47.30 o 
 -11   9   7        0.64        0.00     20.63 o 
  -9   9   7     1032.21     1052.34     33.60 o 
  -7   9   7      475.81      591.69     24.04 o 
  -5   9   7      188.82      163.36     16.77 o 
  -3   9   7     1039.29     1227.38     30.91 o 
  -1   9   7      206.51      182.40     18.07 o 
   1   9   7       33.17        5.26     17.16 o 
   3   9   7     3688.65     3894.99     70.25 o 
   5   9   7      317.92      354.63     19.75 o 
   7   9   7      899.47     1018.62     29.95 o 
   9   9   7      477.16      560.78     42.09 o 
  11   9   7        8.35        0.00     16.90 o 
  13   9   7       27.25        3.04     20.13 o 
 -22  10   7       52.20        2.30     22.47 o 
 -20  10   7        4.30        0.00     19.96 o 
 -18  10   7      226.91      287.49     52.39 o 
 -16  10   7     1239.19     1359.16     52.31 o 
 -14  10   7      321.51      349.42     30.87 o 
 -12  10   7     1312.73     1223.00     47.85 o 
 -10  10   7       22.45        9.97     14.80 o 
  -8  10   7        8.34        1.75     14.91 o 
  -6  10   7      179.78      142.81     18.99 o 
  -4  10   7     2059.00     2228.88     50.32 o 
  -2  10   7      166.03      179.78     19.40 o 
   0  10   7      473.68      672.66     45.45 o 
   2  10   7      178.14      253.76     22.20 o 
   4  10   7       40.41      110.12     54.09 o 
   6  10   7      380.22      464.70     35.94 o 
   8  10   7       52.89       59.66     23.50 o 
  10  10   7      330.47      372.58     48.51 o 
 -17  11   7      431.98      574.48     42.19 o 
 -15  11   7       29.36       38.09     32.50 o 
 -13  11   7      457.16      493.05     37.04 o 
 -11  11   7      201.99      123.85     25.96 o 
  -9  11   7      268.27      234.81     23.34 o 
  -7  11   7      247.58      197.10     22.21 o 
  -5  11   7      214.28      249.53     22.88 o 
  -3  11   7      104.06       93.31     18.73 o 
  -1  11   7       90.17       66.57     23.41 o 
   1  11   7      585.26      692.77     62.10 o 
   3  11   7      153.79      215.88     44.15 o 
   5  11   7       10.98       41.24     36.39 o 
 -36   0   8       22.36       65.49     35.41 o 
 -34   0   8       80.94       69.37     34.93 o 
 -32   0   8     1259.73     1185.87     43.99 o 
 -30   0   8      689.79      448.32     29.96 o 
 -28   0   8      293.20      442.07     27.88 o 
 -26   0   8      500.19      528.86     27.73 o 
 -24   0   8      572.82      736.96     28.77 o 
 -22   0   8       61.93      115.41     13.86 o 
 -20   0   8      466.59      336.12     18.63 o 
 -18   0   8     3866.25     3396.08     62.92 o 
 -16   0   8     1640.39     1776.23     37.83 o 
 -14   0   8     1817.26     2752.71     75.20 o 
 -12   0   8     1671.17     1608.63     33.15 o 
 -10   0   8    17734.67    23536.24    626.31 o 
  -8   0   8   121517.66   120796.25   1714.74 o 
  -6   0   8      121.77      180.27     11.65 o 
  -4   0   8      707.07      445.66     17.22 o 
  -2   0   8     2780.03     2872.93     51.29 o 
   0   0   8     1581.80     2580.00     48.24 o 
   2   0   8      282.31      383.94     16.42 o 
   4   0   8     6435.35     6860.63    111.79 o 
   6   0   8     3922.73     3957.49     54.71 o 
   8   0   8      760.38      732.07     36.39 o 
  10   0   8     1547.49     1806.16     65.01 o 
  12   0   8       59.15      103.82     23.77 o 
  14   0   8     1782.56     2174.37     77.62 o 
  16   0   8      579.33      705.39     46.09 o 
  18   0   8       23.55       19.41     23.29 o 
  20   0   8       10.61       10.92     31.78 o 
  22   0   8      113.38       64.04     32.02 o 
 -35   1   8        4.00        0.00     16.57 o 
 -33   1   8        0.76        0.00     15.84 o 
 -31   1   8      179.24      204.02     20.40 o 
 -29   1   8      602.94      724.00     27.05 o 
 -27   1   8      191.06      151.28     15.24 o 
 -25   1   8        6.87        0.00      9.32 o 
 -23   1   8       77.21       72.64     10.53 o 
 -21   1   8     2868.80     2799.77     45.71 o 
 -19   1   8     2661.17     3051.74     41.81 o 
 -17   1   8      531.13      635.17     15.32 o 
 -15   1   8     6642.65     7040.26     78.91 o 
 -13   1   8      864.67      907.71     16.90 o 
 -11   1   8    10130.18    11057.63    139.14 o 
  -9   1   8     2837.20     3222.26     38.90 o 
  -7   1   8     2098.20     1756.72     23.98 o 
  -5   1   8     7631.51     7047.92     76.45 o 
  -3   1   8       27.08       34.30      4.90 o 
  -1   1   8     7696.06     6599.20     64.59 o 
   1   1   8      846.02      968.66     15.36 o 
   3   1   8     5267.72     6714.62     67.27 o 
   5   1   8       51.16       48.76      5.41 o 
   7   1   8      426.89      444.75     13.49 o 
   9   1   8      917.20      881.78     36.63 o 
  11   1   8     2727.49     2623.97     58.31 o 
  13   1   8     2094.90     1878.87     50.41 o 
  15   1   8      425.44      437.91     39.54 o 
  17   1   8     2005.73     2070.20     46.40 o 
  19   1   8       32.47       72.61     18.98 o 
  21   1   8       12.69       12.87     16.61 o 
  23   1   8       28.30       10.95     19.47 o 
 -34   2   8      173.50      268.11     28.94 o 
 -32   2   8      166.99      182.01     50.94 o 
 -30   2   8      249.74      204.56     23.88 o 
 -28   2   8      289.46      231.03     24.18 o 
 -26   2   8       50.31       40.00     22.07 o 
 -24   2   8     6994.26     7215.47     99.21 o 
 -22   2   8       70.81       87.25     10.68 o 
 -20   2   8      737.88      611.31     19.03 o 
 -18   2   8       97.47       31.41      6.96 o 
 -16   2   8    22731.46    24557.91    314.43 o 
 -14   2   8      800.98      761.13     24.42 o 
 -12   2   8     6378.41     6248.05     69.73 o 
 -10   2   8    36663.53    36883.07    373.51 o 
  -8   2   8     5715.81     5855.22     64.65 o 
  -6   2   8     1097.33      945.70     47.54 o 
  -4   2   8     1545.94     1756.56     21.91 o 
  -2   2   8      167.88       42.21      4.70 o 
   0   2   8     2727.18     3226.88     35.90 o 
   2   2   8    10135.46    11735.73    111.43 o 
   4   2   8     2076.47     2243.08     32.61 o 
   6   2   8     1438.89     1383.37     24.68 o 
   8   2   8     1368.43     1384.44     25.77 o 
  10   2   8     1197.67     1126.83     34.60 o 
  12   2   8      151.01      176.26     20.66 o 
  14   2   8      184.47      151.51     19.16 o 
  16   2   8      919.29      711.12     33.73 o 
  18   2   8        0.06        6.47     15.88 o 
  20   2   8      126.06      231.29     50.70 o 
  22   2   8       37.36       17.17     50.70 o 
 -35   3   8        2.64        0.00     24.74 o 
 -33   3   8      358.85      368.77     32.04 o 
 -31   3   8       41.62       16.58     19.41 o 
 -29   3   8       30.89        8.71     21.35 o 
 -27   3   8       40.24        2.91     21.35 o 
 -25   3   8        9.36       18.26     29.35 o 
 -23   3   8     2669.20     2714.52     63.02 o 
 -21   3   8      522.10      866.81     33.19 o 
 -19   3   8        2.88        0.00      6.52 o 
 -17   3   8     1400.96     1253.74     24.44 o 
 -15   3   8      183.52      126.66      9.60 o 
 -13   3   8     1869.82     1899.83     48.51 o 
 -11   3   8    13132.45    13828.55    364.60 o 
  -9   3   8    14890.16    17312.52    211.34 o 
  -7   3   8     2864.50     3181.13     38.62 o 
  -5   3   8     1169.74     1617.31     24.14 o 
  -3   3   8     4334.48     4470.78     46.40 o 
  -1   3   8      494.79      478.25     11.60 o 
   1   3   8     1809.71     2626.82     36.11 o 
   3   3   8     4616.54     6341.67     65.37 o 
   5   3   8       75.55      148.18      9.88 o 
   7   3   8      210.81      203.69     11.90 o 
   9   3   8       63.03      118.40     10.32 o 
  11   3   8      544.27      712.87     23.05 o 
  13   3   8      104.95       73.51     16.11 o 
  15   3   8      548.46      536.37     29.48 o 
  17   3   8       61.08      152.34     20.07 o 
  19   3   8       51.35       74.71     43.42 o 
  21   3   8        2.26        8.73     24.50 o 
 -34   4   8       17.58        0.00     21.27 o 
 -32   4   8      186.56      273.96     28.86 o 
 -30   4   8      828.35      834.17     41.31 o 
 -28   4   8       55.26       69.74     21.09 o 
 -26   4   8     1982.60     1871.72     54.27 o 
 -24   4   8      769.15      824.20     37.51 o 
 -22   4   8       63.62      133.36     18.64 o 
 -20   4   8      147.68      232.75     36.39 o 
 -18   4   8     2483.82     2285.47     54.51 o 
 -16   4   8      490.18      204.43     43.42 o 
 -14   4   8       11.51       70.65     14.41 o 
 -12   4   8      231.01      303.50     22.37 o 
 -10   4   8     1064.39     1631.99     80.29 o 
  -8   4   8    17599.97    20482.07    211.19 o 
  -6   4   8     1080.67      772.23     18.15 o 
  -2   4   8      312.99      418.46     11.52 o 
   0   4   8     2425.41     2555.74     33.37 o 
   2   4   8      109.47      139.24      8.09 o 
   4   4   8     5448.66     4457.90     57.06 o 
   6   4   8      396.23      260.86     13.22 o 
   8   4   8       44.39       41.71      8.95 o 
  10   4   8      165.52      217.24     13.41 o 
  12   4   8     1161.36      975.46     41.89 o 
  14   4   8      441.86      505.61     28.61 o 
  16   4   8      112.27       23.57     25.71 o 
  18   4   8       65.79       52.49     17.60 o 
  20   4   8      116.29      169.79     22.30 o 
  22   4   8       15.51       18.91     17.24 o 
 -33   5   8       28.05        5.07     28.87 o 
 -31   5   8      129.61      122.04     29.84 o 
 -29   5   8      122.94      113.23     24.69 o 
 -27   5   8      221.03      312.33     28.42 o 
 -25   5   8       69.04       18.61     21.35 o 
 -23   5   8     1376.12     1416.85     48.19 o 
 -21   5   8     6797.35     6399.01    165.19 o 
 -19   5   8     7700.43     8036.41    190.42 o 
 -17   5   8      281.06      182.55     19.67 o 
 -15   5   8       10.30        8.25     14.55 o 
 -13   5   8       80.26       17.17     22.32 o 
 -11   5   8      159.19      347.34     17.60 o 
  -9   5   8     2159.84     1410.89     21.32 o 
  -7   5   8     7969.17     7916.43     71.71 o 
  -5   5   8     6773.91     6776.82     69.16 o 
  -3   5   8       26.95       19.63      5.67 o 
  -1   5   8      282.43      215.55      9.54 o 
   1   5   8     1203.21     1387.71     22.70 o 
   3   5   8     4042.11     4015.95     53.77 o 
   5   5   8       70.13        9.96      8.69 o 
   7   5   8      605.91      885.25     23.18 o 
   9   5   8       37.01       40.62     10.23 o 
  11   5   8      924.28      649.79     32.49 o 
  13   5   8       24.04        4.28     12.12 o 
  15   5   8      348.42      335.57     24.85 o 
  17   5   8       32.76       67.69     17.80 o 
  19   5   8        4.62        0.00     16.01 o 
  21   5   8       11.50        9.38     17.24 o 
 -32   6   8      311.86      377.03     33.23 o 
 -30   6   8       24.40       33.18     19.67 o 
 -28   6   8      244.10      185.76     21.14 o 
 -26   6   8      161.01      164.75     19.48 o 
 -24   6   8       52.51       17.70     19.33 o 
 -22   6   8     1210.61     1161.36     40.38 o 
 -20   6   8       98.27       42.83     15.31 o 
 -18   6   8      481.38      489.11     25.32 o 
 -16   6   8      751.73      731.70     28.34 o 
 -14   6   8       57.62       30.94     22.16 o 
 -12   6   8      792.14      938.24     29.12 o 
 -10   6   8        8.62        5.78     12.67 o 
  -8   6   8        5.45       29.13      8.80 o 
  -6   6   8     1084.89     1064.86     26.24 o 
  -4   6   8       64.43       12.19      6.88 o 
  -2   6   8     1523.54     1554.22     25.61 o 
   0   6   8     6922.19     6938.54     73.34 o 
   2   6   8      131.71      280.94     18.10 o 
   4   6   8     1735.83     1522.71     31.12 o 
   6   6   8       34.85       33.07     16.32 o 
   8   6   8      104.43      124.00     14.70 o 
  10   6   8       21.70        1.97     10.41 o 
  12   6   8      490.43      555.43     25.85 o 
  14   6   8       10.78        0.00     11.40 o 
  16   6   8      114.29      114.09     19.20 o 
  18   6   8        0.67       11.77     16.43 o 
 -29   7   8        6.18        0.00     19.13 o 
 -27   7   8      220.42      213.27     27.13 o 
 -25   7   8       28.82        1.81     17.89 o 
 -23   7   8     1061.30     1195.79     45.27 o 
 -21   7   8       46.19       76.79     16.37 o 
 -19   7   8      853.14      863.80     32.76 o 
 -17   7   8     4304.14     4260.62     73.05 o 
 -15   7   8       79.77       65.01     15.22 o 
 -13   7   8       37.32        0.00     12.06 o 
 -11   7   8      372.29      440.24     23.10 o 
  -9   7   8     3072.16     3283.35     50.14 o 
  -7   7   8      250.28      219.63     15.90 o 
  -5   7   8      127.60      127.98     12.91 o 
  -3   7   8     4599.60     4736.30     55.45 o 
  -1   7   8      964.60      750.72     25.98 o 
   1   7   8     1986.85     2062.06     33.14 o 
   3   7   8       30.69       16.84     15.83 o 
   5   7   8     3214.11     2922.14     47.63 o 
   7   7   8     1296.50     1024.11     27.87 o 
   9   7   8      390.91      335.04     18.34 o 
  11   7   8       37.97       14.29     14.28 o 
  13   7   8        2.14        0.00     18.17 o 
  15   7   8      153.66      164.14     31.14 o 
  17   7   8        0.52        0.00     24.26 o 
 -28   8   8       35.52        0.00     20.41 o 
 -26   8   8       31.32       27.79     20.92 o 
 -24   8   8        8.13       47.01     20.39 o 
 -22   8   8       13.31       42.02     23.04 o 
 -20   8   8      146.13       79.12     21.04 o 
 -18   8   8       68.23       90.36     20.01 o 
 -16   8   8       23.47        0.00     15.73 o 
 -14   8   8      268.29      248.46     20.76 o 
 -12   8   8       51.89       29.92     24.85 o 
 -10   8   8       35.73       43.32     12.44 o 
  -8   8   8      109.62      104.25     13.39 o 
  -6   8   8       43.35       50.25     12.54 o 
  -4   8   8        0.51        0.00     10.79 o 
  -2   8   8      535.60      447.37     21.52 o 
   0   8   8       87.90       93.90     13.43 o 
   2   8   8       81.86       34.32     12.46 o 
   4   8   8      655.95      757.21     24.90 o 
   6   8   8        1.38        0.00     10.42 o 
   8   8   8      110.99      148.67     15.09 o 
  10   8   8       32.39       26.17     11.93 o 
  12   8   8       84.42      141.34     17.29 o 
  14   8   8       89.87       89.66     21.75 o 
  16   8   8      168.65      151.05     25.27 o 
 -25   9   8      533.53      584.70     54.58 o 
 -23   9   8       21.61       42.96     22.12 o 
 -21   9   8       53.92      102.54     23.55 o 
 -19   9   8      278.36      207.58     27.13 o 
 -17   9   8      154.61      148.67     30.56 o 
 -15   9   8     1319.62     1330.58     48.71 o 
 -13   9   8        0.24        0.00     16.55 o 
 -11   9   8      167.93      346.27     29.59 o 
  -9   9   8       65.31      117.37     14.93 o 
  -7   9   8        5.81        2.48     11.70 o 
  -5   9   8       33.82       24.36     12.12 o 
  -3   9   8      148.91      145.66     14.93 o 
  -1   9   8      432.46      404.94     32.21 o 
   1   9   8        0.91        0.00     15.17 o 
   3   9   8        5.80       22.05     15.42 o 
   5   9   8      283.89      358.94     24.12 o 
   7   9   8      132.95      125.07     20.42 o 
   9   9   8      212.53      182.02     20.70 o 
  11   9   8      152.02      150.34     33.72 o 
  13   9   8       32.72       48.59     22.31 o 
 -22  10   8       58.37       55.44     25.05 o 
 -20  10   8        3.70        6.18     22.66 o 
 -18  10   8      104.33       85.93     25.95 o 
 -16  10   8      148.10      251.98     29.10 o 
 -14  10   8      123.06      185.56     26.80 o 
 -12  10   8      221.38      325.23     44.87 o 
 -10  10   8        0.02        0.00     14.11 o 
  -8  10   8      137.07      234.53     20.81 o 
  -6  10   8      160.42      136.89     18.87 o 
  -4  10   8       76.87       77.18     17.31 o 
  -2  10   8      145.03      162.59     17.11 o 
   0  10   8      153.84      158.17     45.51 o 
   2  10   8      206.40      198.63     21.65 o 
   4  10   8       67.59       89.43     24.83 o 
   6  10   8       10.22       32.96     31.53 o 
   8  10   8        1.40        0.00     20.39 o 
  10  10   8       63.65        4.37     32.99 o 
 -17  11   8      233.00      200.77     30.29 o 
 -15  11   8      111.23       98.00     25.90 o 
 -13  11   8       14.99       26.44     23.04 o 
 -11  11   8       25.53        3.99     22.56 o 
  -9  11   8     1462.84     1568.08     45.74 o 
  -7  11   8       22.87       25.32     17.46 o 
  -5  11   8       99.82       67.39     18.10 o 
  -3  11   8      447.33      478.22     28.10 o 
  -1  11   8       80.61       52.39     35.90 o 
   1  11   8       44.80       66.46     36.39 o 
   3  11   8       22.23        0.49     32.99 o 
   5  11   8      381.98      452.42     54.34 o 
 -35   1   9      101.72       74.15     20.68 o 
 -33   1   9      584.31      641.59     29.79 o 
 -31   1   9       37.52        0.00     14.47 o 
 -29   1   9      521.62      631.72     27.18 o 
 -27   1   9        2.54        0.00     10.32 o 
 -25   1   9       47.19       49.69     17.51 o 
 -23   1   9     1279.61      991.47     22.56 o 
 -21   1   9     4971.59     4082.93     53.41 o 
 -19   1   9       57.03       82.33      7.80 o 
 -17   1   9     6608.81     6005.55     98.73 o 
 -15   1   9      338.97      363.93     13.09 o 
 -13   1   9       11.81        0.00      4.85 o 
 -11   1   9    17222.12    18459.34    262.52 o 
  -9   1   9    53230.38    55937.78    559.79 o 
  -7   1   9     2059.86     2037.32     27.59 o 
  -5   1   9     3900.60     3926.16     46.55 o 
  -3   1   9    12002.12    11467.09    121.52 o 
  -1   1   9     4458.31     3610.35     39.12 o 
   1   1   9      189.09      247.56      8.85 o 
   5   1   9     1419.23     1156.98     19.05 o 
   7   1   9      959.06      985.72     32.03 o 
   9   1   9        5.16       79.64     20.13 o 
  11   1   9       12.91       32.29     18.44 o 
  13   1   9     1450.30     1392.65     44.25 o 
  15   1   9      158.61      213.43     21.54 o 
  17   1   9      203.28      134.73     17.42 o 
  19   1   9       14.33       19.08     26.92 o 
  21   1   9       40.02       72.49     20.99 o 
 -36   2   9        4.61        0.00     22.11 o 
 -34   2   9      101.12       97.45     18.83 o 
 -32   2   9      138.26      148.51     23.96 o 
 -30   2   9        8.98        0.00     16.16 o 
 -28   2   9      232.71      199.33     22.23 o 
 -26   2   9      930.44     1042.87     37.99 o 
 -24   2   9       13.36       13.80     13.52 o 
 -22   2   9     2465.96     2450.60     42.14 o 
 -20   2   9      610.07      712.95     21.11 o 
 -18   2   9      896.51      773.51     19.30 o 
 -16   2   9      157.60      211.39     21.57 o 
 -14   2   9    21184.42    23312.61    238.85 o 
 -12   2   9      659.60      724.98     14.70 o 
 -10   2   9    13550.21    12948.93    135.60 o 
  -6   2   9     1330.20     1149.37     18.62 o 
  -4   2   9     1040.67     1134.16     19.06 o 
  -2   2   9     9448.15    11547.75    108.92 o 
   0   2   9        0.93        1.50      5.67 o 
   2   2   9     3204.06     4004.02     44.45 o 
   4   2   9     1985.91     2340.74     34.21 o 
   6   2   9      547.19      733.41     22.55 o 
   8   2   9      900.63      629.90     22.03 o 
  10   2   9      244.85      373.19     30.81 o 
  12   2   9      203.25      221.99     32.26 o 
  14   2   9      672.92      787.33     33.98 o 
  16   2   9      203.26      197.10     21.97 o 
  18   2   9       13.31       22.83     15.73 o 
  20   2   9        1.45        0.00     14.74 o 
  22   2   9      234.22      218.41     26.54 o 
 -35   3   9      189.19      114.56     53.61 o 
 -33   3   9       13.58        0.00     19.67 o 
 -31   3   9        8.47       18.44     18.09 o 
 -29   3   9      995.93     1172.37     43.86 o 
 -27   3   9      431.97      414.76     29.84 o 
 -25   3   9     2111.94     2209.89     56.83 o 
 -23   3   9     1061.94     1110.44     38.99 o 
 -21   3   9      740.54      960.91     92.90 o 
 -19   3   9       19.18       35.09     13.20 o 
 -17   3   9     1374.11     1381.98     25.70 o 
 -15   3   9    13579.89    13610.11    209.88 o 
 -13   3   9     2221.91     2870.70     50.35 o 
 -11   3   9       18.86       14.03      9.14 o 
  -9   3   9     2495.95     3597.43     43.29 o 
  -7   3   9     4895.69     4187.23     49.44 o 
  -5   3   9     6827.91     7437.03     72.93 o 
  -3   3   9     4067.24     4781.24     61.64 o 
  -1   3   9       47.75       67.68      5.17 o 
   1   3   9        1.78       48.61      7.27 o 
   3   3   9     4470.45     3953.74     50.99 o 
   5   3   9     1323.02     1378.92     25.74 o 
   7   3   9     1702.15     1213.83     22.32 o 
   9   3   9      259.57      254.40     13.51 o 
  11   3   9      313.86      194.79     19.36 o 
  13   3   9       17.15       19.53     13.86 o 
  15   3   9        0.21       12.60     24.26 o 
  17   3   9       46.64      102.81     19.17 o 
  19   3   9       98.78      136.83     20.65 o 
  21   3   9       35.10        8.36     16.67 o 
 -34   4   9        1.10        0.00     18.63 o 
 -32   4   9       18.63        0.00     19.86 o 
 -30   4   9      794.72      874.95     41.40 o 
 -28   4   9      177.21      221.43     25.54 o 
 -26   4   9      195.58      232.02     28.14 o 
 -24   4   9     1724.59     1697.77     51.24 o 
 -22   4   9      142.33      176.18     19.62 o 
 -20   4   9      746.36      723.37     31.13 o 
 -18   4   9       54.95       86.14     15.88 o 
 -16   4   9     1835.27     1624.02     44.38 o 
 -14   4   9     1624.36     2031.71     49.18 o 
 -12   4   9      373.87      334.19     24.24 o 
 -10   4   9     2216.30     2563.84     43.03 o 
  -8   4   9     7501.21     6522.93     73.24 o 
  -6   4   9     1528.69     1609.82     22.55 o 
  -4   4   9     1952.90     1351.54     23.78 o 
  -2   4   9      598.16      515.31     25.14 o 
   0   4   9      892.45     1251.05     19.93 o 
   2   4   9     2276.34     1911.52     31.46 o 
   4   4   9      194.18      135.18     10.47 o 
   6   4   9     3865.22     4452.44     58.91 o 
   8   4   9        2.04        0.00      7.98 o 
  10   4   9      979.07      909.39     24.50 o 
  12   4   9       23.35      144.88     18.44 o 
  14   4   9      183.89      125.74     31.29 o 
  16   4   9        5.86       33.72     15.93 o 
  18   4   9       15.42       34.44     16.23 o 
  20   4   9       64.67       57.78     19.36 o 
 -33   5   9      210.21      204.89     29.79 o 
 -31   5   9       44.86       35.41     31.05 o 
 -29   5   9      166.75      208.46     26.50 o 
 -27   5   9      428.20      422.27     49.00 o 
 -25   5   9        2.41        0.00     16.77 o 
 -23   5   9     5579.67     6011.56    115.03 o 
 -21   5   9       53.51       84.27     26.92 o 
 -19   5   9      634.04      514.11     42.69 o 
 -17   5   9        8.20        8.53     14.50 o 
 -15   5   9      797.69      710.41     32.05 o 
 -13   5   9     6895.44     6948.82    121.26 o 
 -11   5   9      596.57      745.06     24.22 o 
  -9   5   9     6341.08     6399.19     90.44 o 
  -7   5   9     3695.31     3638.23     41.95 o 
  -5   5   9       11.47        0.00      5.07 o 
  -3   5   9       80.87       69.90      8.98 o 
  -1   5   9      180.66      156.40     11.76 o 
   1   5   9     2535.05     2417.52     37.95 o 
   3   5   9      483.21      603.16     19.00 o 
   5   5   9      299.87      420.22     17.59 o 
   7   5   9       20.59        0.00      8.92 o 
   9   5   9        0.05        6.87      9.73 o 
  11   5   9     1022.81     1067.34     28.05 o 
  13   5   9      439.80      469.49     27.68 o 
  15   5   9      282.35      263.60     23.11 o 
  17   5   9        4.15        1.54     26.20 o 
  19   5   9        2.80        0.00     15.24 o 
 -32   6   9      360.99      530.74     36.85 o 
 -30   6   9      231.76      171.65     28.64 o 
 -28   6   9        6.24        0.00     19.36 o 
 -26   6   9      971.44     1191.25     59.91 o 
 -24   6   9      236.76      272.65     39.78 o 
 -22   6   9     2595.96     2592.21     67.40 o 
 -20   6   9      119.78      198.60     25.54 o 
 -18   6   9      120.39      125.51     31.30 o 
 -16   6   9       16.71       23.01     12.71 o 
 -14   6   9     4245.83     4499.91     71.69 o 
 -12   6   9      182.01      155.48     15.35 o 
 -10   6   9     6734.49     6093.16     88.39 o 
  -8   6   9      150.06      154.33     12.26 o 
  -6   6   9        0.19        0.00      6.17 o 
  -4   6   9     1140.29     1004.51     20.30 o 
  -2   6   9      286.04      255.66     24.01 o 
   0   6   9    10636.53     9801.96     98.23 o 
   2   6   9        0.07       21.08     12.61 o 
   4   6   9     2847.07     3005.43     47.04 o 
   6   6   9       57.77       89.05     12.20 o 
   8   6   9      912.15      845.05     24.67 o 
  10   6   9      950.23      805.60     25.34 o 
  12   6   9      105.71       53.66     13.56 o 
  14   6   9       86.12       68.63     17.11 o 
  16   6   9       31.38       36.95     17.24 o 
  18   6   9       81.30       89.79     20.31 o 
 -31   7   9      244.25      244.62     30.67 o 
 -29   7   9      145.53      180.77     32.99 o 
 -27   7   9      138.88      125.81     23.98 o 
 -25   7   9       80.47       71.35     20.65 o 
 -23   7   9       19.45       90.88     27.48 o 
 -21   7   9      105.81      141.56     18.51 o 
 -19   7   9      326.79      308.00     26.54 o 
 -17   7   9     1261.41     1369.06     52.48 o 
 -15   7   9      406.62      463.63     24.77 o 
 -13   7   9     3280.14     2745.69    140.26 o 
 -11   7   9     1470.30     1383.65     36.52 o 
  -9   7   9     1312.29     1299.16     34.02 o 
  -7   7   9     1725.85     1528.57     32.40 o 
  -5   7   9        9.05        0.00     10.28 o 
  -3   7   9     6437.61     6528.51     83.69 o 
  -1   7   9     1250.35     1300.72     25.97 o 
   1   7   9     2119.47     2103.51     38.47 o 
   3   7   9     1663.60     1710.10     36.97 o 
   5   7   9       24.82        1.95     10.52 o 
   7   7   9     1979.15     2180.72     40.99 o 
   9   7   9       80.89       91.31     13.19 o 
  11   7   9      126.92       67.00     15.18 o 
  13   7   9       17.37       19.77     13.12 o 
  15   7   9       27.61       40.33     20.86 o 
 -28   8   9      109.75      119.60     38.08 o 
 -26   8   9      280.32      260.10     30.04 o 
 -24   8   9      800.06      778.59     81.02 o 
 -22   8   9      100.53      114.90     23.18 o 
 -20   8   9        8.90        0.00     15.73 o 
 -18   8   9       17.75       12.98     15.26 o 
 -16   8   9       75.55       60.73     16.05 o 
 -14   8   9      276.35      241.57     21.07 o 
 -12   8   9      714.98      695.23     29.83 o 
 -10   8   9     1142.37     1011.85     33.22 o 
  -8   8   9       54.65      146.13     25.00 o 
  -6   8   9     2934.90     3176.18     50.53 o 
  -4   8   9        6.35        0.00     11.06 o 
  -2   8   9      181.45      192.12     15.76 o 
   0   8   9      427.45      370.89     23.63 o 
   2   8   9      863.81      683.96     23.83 o 
   4   8   9       51.86       41.76     11.86 o 
   6   8   9      658.54      773.54     25.85 o 
   8   8   9      300.33      243.92     17.44 o 
  10   8   9      318.18      405.27     36.13 o 
  12   8   9       36.64       21.19     14.04 o 
  14   8   9        9.37        6.70     24.01 o 
 -25   9   9      318.00      389.40     48.51 o 
 -23   9   9      132.59      157.46     26.52 o 
 -21   9   9       11.82        0.00     21.35 o 
 -19   9   9      172.99      157.56     32.75 o 
 -17   9   9      168.11      255.46     27.88 o 
 -15   9   9        4.67        0.00     17.25 o 
 -13   9   9      102.53      115.33     21.73 o 
 -11   9   9      612.82      694.90     26.19 o 
  -9   9   9       46.33       18.72     16.67 o 
  -7   9   9        0.42        0.00     11.38 o 
  -5   9   9      177.18      150.17     15.86 o 
  -3   9   9       51.41       76.56     14.47 o 
  -1   9   9      134.67      160.49     19.98 o 
   1   9   9      198.91      195.42     27.69 o 
   3   9   9        9.87       28.15     15.92 o 
   5   9   9       13.87        2.69     15.03 o 
   7   9   9       44.55       56.92     16.91 o 
   9   9   9       17.46       32.96     22.30 o 
  11   9   9       22.60        0.00     17.31 o 
 -22  10   9      707.01      708.90     44.50 o 
 -20  10   9      206.12      168.23     28.87 o 
 -18  10   9       52.84       12.15     20.89 o 
 -16  10   9        1.88        0.00     19.33 o 
 -14  10   9      585.47      573.69     88.78 o 
 -12  10   9      430.10      426.89     63.31 o 
 -10  10   9     1242.53     1175.22     38.27 o 
  -8  10   9      164.70      233.98     21.72 o 
  -6  10   9       44.56       26.96     27.72 o 
  -4  10   9        2.29        2.87     13.49 o 
  -2  10   9       91.59       98.70     19.28 o 
   0  10   9     2582.56     2437.27     55.29 o 
   2  10   9       62.69       69.10     20.29 o 
   4  10   9      243.91      236.71     22.06 o 
   6  10   9        0.00       24.81     23.29 o 
   8  10   9       58.40       55.92     25.23 o 
 -17  11   9      104.68      119.96     27.83 o 
 -15  11   9      150.57       76.56     26.01 o 
 -13  11   9      468.13      534.75     46.33 o 
 -11  11   9        0.02        0.00     20.85 o 
  -9  11   9      710.74      783.74     35.96 o 
  -7  11   9      233.18      188.99     21.70 o 
  -5  11   9      235.31      208.06     22.52 o 
  -3  11   9      102.63      142.34     45.60 o 
  -1  11   9      218.03      204.84     27.69 o 
   1  11   9      406.55      469.61     54.34 o 
   3  11   9      418.70      590.24     41.81 o 
 -36   0  10       20.97        0.00     32.02 o 
 -34   0  10      336.64      474.95     50.45 o 
 -32   0  10      142.80      100.91     32.99 o 
 -30   0  10     1730.51     1470.46     45.98 o 
 -28   0  10      688.66      541.02     28.43 o 
 -26   0  10     4204.07     3876.49     77.70 o 
 -24   0  10     3468.69     3560.38     71.20 o 
 -22   0  10        9.74        0.00      9.88 o 
 -20   0  10     1988.15     2178.40     47.28 o 
 -18   0  10      554.28      565.14     21.91 o 
 -16   0  10       10.53       32.75     14.80 o 
 -14   0  10   102037.09   103420.19   6852.53 o 
 -12   0  10      135.96      271.49     24.98 o 
 -10   0  10    70164.18    75772.70   1490.58 o 
  -8   0  10    10202.76     9401.23    142.90 o 
  -6   0  10    24419.06    27127.70    389.60 o 
  -4   0  10    28249.92    30023.17    430.40 o 
  -2   0  10       49.65        8.52      6.82 o 
   0   0  10     2449.86     3249.73     60.42 o 
   2   0  10     5589.65     7319.23    119.47 o 
   4   0  10       35.04       89.01     11.65 o 
   6   0  10     1659.59     1827.21     69.86 o 
   8   0  10     4302.16     4249.78    114.01 o 
  10   0  10    19914.99    18770.35    394.41 o 
  12   0  10     1932.50     1616.95     67.43 o 
  14   0  10      221.03      151.36     28.62 o 
  16   0  10       47.88       88.29     26.68 o 
  18   0  10       47.37        0.00     19.89 o 
  20   0  10       13.28        1.53     17.68 o 
 -37   1  10      122.86      169.15     29.50 o 
 -35   1  10        1.01        0.00     15.84 o 
 -33   1  10      114.15      103.67     18.85 o 
 -31   1  10       23.61       17.52     16.94 o 
 -29   1  10       87.10      105.01     16.42 o 
 -27   1  10     3332.54     3071.96     49.93 o 
 -25   1  10      102.90      105.09     10.97 o 
 -23   1  10      459.76      455.48     29.59 o 
 -21   1  10     4250.10     4048.29     53.00 o 
 -19   1  10     1914.63     2134.24     32.35 o 
 -17   1  10     1761.28     1986.65     29.93 o 
 -15   1  10     8279.58     8662.88    355.67 o 
 -13   1  10     6041.24     5670.59     69.60 o 
 -11   1  10      917.76      786.36     16.34 o 
  -9   1  10     9833.67     9421.86    101.08 o 
  -7   1  10     2478.13     2655.79     34.64 o 
  -5   1  10      164.07      237.78      9.99 o 
  -3   1  10     1565.80     2031.09     29.32 o 
  -1   1  10     4753.10     4408.70     53.82 o 
   1   1  10      326.98      203.76      8.45 o 
   3   1  10        8.73        0.00      4.42 o 
   5   1  10     1544.19     1663.01     29.40 o 
   7   1  10       63.50       54.13     10.51 o 
   9   1  10       57.01       57.38     24.26 o 
  11   1  10     2093.55     2051.76     53.14 o 
  13   1  10       79.55       36.76     15.61 o 
  15   1  10        8.58        6.37     15.05 o 
  17   1  10      156.40       97.37     16.37 o 
  19   1  10      193.97      199.68     24.66 o 
  21   1  10       19.78       18.15     19.58 o 
 -36   2  10        1.56        0.00     16.18 o 
 -34   2  10       66.74      109.83     19.97 o 
 -32   2  10      188.67      128.44     18.88 o 
 -30   2  10      539.57      514.06     26.57 o 
 -28   2  10      990.66      844.09     30.11 o 
 -26   2  10      420.46      390.62     25.86 o 
 -24   2  10      168.23      131.11     14.80 o 
 -22   2  10     2801.03     3053.59     43.72 o 
 -20   2  10     1813.50     1960.77     31.23 o 
 -18   2  10     1859.28     1854.03     29.31 o 
 -16   2  10    10751.47    11190.53    120.75 o 
 -14   2  10     5429.07     4992.96     86.55 o 
 -12   2  10     3273.83     2581.73     33.87 o 
 -10   2  10      970.99     1177.29     19.22 o 
  -8   2  10     1328.72      859.89     24.26 o 
  -6   2  10     2713.20     2234.53     30.59 o 
  -4   2  10     2345.73     2808.44     36.96 o 
  -2   2  10     1311.61      911.37     16.03 o 
   0   2  10    11142.63    11327.46    108.57 o 
   2   2  10      948.28      692.30     14.81 o 
   4   2  10       15.90       18.92      6.57 o 
   6   2  10      623.06      384.15     14.88 o 
   8   2  10        6.06        0.00     10.25 o 
  10   2  10       64.93       58.55     14.58 o 
  12   2  10       68.93       70.95     18.68 o 
  14   2  10       94.00      149.13     17.00 o 
  16   2  10      194.96      228.23     23.66 o 
  18   2  10        2.08        0.00     14.22 o 
  20   2  10       13.41        4.70     17.72 o 
 -35   3  10       35.19        0.53     17.48 o 
 -33   3  10       13.79        0.00     33.72 o 
 -31   3  10       80.17       46.04     24.98 o 
 -29   3  10     1744.92     2012.23     57.98 o 
 -27   3  10      166.27      196.08     23.64 o 
 -25   3  10      985.27      847.40     36.39 o 
 -23   3  10      323.85      312.72     23.45 o 
 -21   3  10      131.11       84.69     28.87 o 
 -19   3  10       12.67       10.41     12.43 o 
 -17   3  10     2171.94     1910.90     38.50 o 
 -15   3  10     3770.12     3920.91     64.62 o 
 -13   3  10     2741.96     2972.59     48.51 o 
 -11   3  10     6651.85     6311.33     86.46 o 
  -9   3  10      238.79      293.88      9.48 o 
  -7   3  10    16659.29    16316.69    170.05 o 
  -5   3  10     1526.73     1285.35     19.37 o 
  -3   3  10    11331.86    14999.01    126.73 o 
  -1   3  10       21.83        6.91      3.73 o 
   1   3  10     4015.62     4344.01     54.67 o 
   3   3  10      433.79      749.30     18.92 o 
   5   3  10       65.89       50.31     10.50 o 
   7   3  10     2204.38     1692.25     27.54 o 
   9   3  10      342.81      233.07     20.19 o 
  11   3  10      361.40      488.69     26.75 o 
  13   3  10       18.11       14.55     15.44 o 
  15   3  10      172.82      199.54     21.92 o 
  17   3  10       91.84      113.32     20.20 o 
  19   3  10       14.79       24.73     18.16 o 
 -34   4  10       54.02       33.76     28.38 o 
 -32   4  10       11.13        0.00     20.75 o 
 -30   4  10      416.38      384.01     53.36 o 
 -28   4  10      770.38      779.90     38.65 o 
 -26   4  10     1374.41     1407.33     47.78 o 
 -24   4  10     1687.53     1769.06     51.83 o 
 -22   4  10      310.40      382.35     26.59 o 
 -20   4  10      110.57      208.37     20.10 o 
 -18   4  10      199.52      220.99     20.31 o 
 -16   4  10        0.31       33.17     13.83 o 
 -14   4  10    10321.02    10178.31    134.11 o 
 -12   4  10        9.31       42.48     23.96 o 
 -10   4  10     4255.97     4464.03     65.57 o 
  -8   4  10     2418.97     2651.10     35.11 o 
  -6   4  10     5310.57     4840.00     51.51 o 
  -4   4  10     8149.85     9269.47     90.01 o 
  -2   4  10        6.61       17.39      6.09 o 
   0   4  10     1151.42     1564.68     27.80 o 
   2   4  10        0.71        0.00      7.05 o 
   4   4  10     1069.05      679.76     19.93 o 
   6   4  10        0.00        0.00      8.04 o 
   8   4  10       78.63       40.42      9.85 o 
  10   4  10      426.74      340.39     20.36 o 
  12   4  10      269.79      238.35     25.71 o 
  14   4  10       23.63        2.89     19.65 o 
  16   4  10       36.37       56.52     17.15 o 
  18   4  10        5.48       33.18     17.14 o 
 -33   5  10        0.52        0.00     27.90 o 
 -31   5  10       67.55       28.16     22.95 o 
 -29   5  10      293.12      274.45     30.08 o 
 -27   5  10      194.96      230.23     27.23 o 
 -25   5  10       55.49       54.13     20.75 o 
 -23   5  10        5.72        0.00     19.41 o 
 -21   5  10      508.69      709.71     35.50 o 
 -19   5  10      460.60      533.62    111.10 o 
 -17   5  10     1021.48     1151.17     41.28 o 
 -15   5  10      627.81      461.22     28.99 o 
 -13   5  10     3928.51     3739.59     60.50 o 
 -11   5  10       87.09      146.34     11.97 o 
  -9   5  10     3305.16     3658.96     58.48 o 
  -7   5  10      612.28      577.06     14.24 o 
  -5   5  10      414.49      372.54     12.59 o 
  -3   5  10      268.36      288.18     11.42 o 
  -1   5  10     2290.68     2647.83     34.50 o 
   1   5  10       44.51       62.75     10.92 o 
   3   5  10      387.88      197.87     12.93 o 
   5   5  10      274.40      315.87     15.90 o 
   7   5  10      116.05       46.01     11.00 o 
   9   5  10     4216.28     3344.37     76.61 o 
  11   5  10       26.95       61.56     20.02 o 
  13   5  10        0.03        9.80     16.49 o 
  15   5  10       10.07       11.91     14.91 o 
  17   5  10       17.15        1.75     16.42 o 
 -32   6  10      135.05       62.92     25.86 o 
 -30   6  10        0.33        0.00     26.44 o 
 -28   6  10      420.07      396.10     33.79 o 
 -26   6  10      912.98      874.22     44.34 o 
 -24   6  10      726.90      817.09     40.71 o 
 -22   6  10      831.65      711.67     46.57 o 
 -20   6  10     3617.81     3594.08     81.28 o 
 -18   6  10     2040.41     1920.67     56.57 o 
 -16   6  10       67.14       44.30     12.73 o 
 -14   6  10      245.31      349.45     20.66 o 
 -12   6  10      125.51      275.05     17.82 o 
 -10   6  10     1154.44      979.76     29.22 o 
  -8   6  10      519.32      645.46     24.44 o 
  -6   6  10     3708.13     3768.13     53.05 o 
  -4   6  10     3804.71     3671.50     45.01 o 
  -2   6  10     1661.60     2014.57     30.59 o 
   0   6  10      158.55      173.50     16.33 o 
   2   6  10     2474.15     2484.26     73.38 o 
   4   6  10       45.73       75.33     14.28 o 
   6   6  10       28.10       16.41     10.85 o 
   8   6  10       45.38       52.14     11.93 o 
  10   6  10      433.60      429.76     19.63 o 
  12   6  10        5.19        0.18     13.47 o 
  14   6  10        0.37       22.37     15.82 o 
  16   6  10      133.35      178.93     23.14 o 
 -31   7  10        0.02        0.00     23.53 o 
 -29   7  10      681.22      797.77     42.47 o 
 -27   7  10        6.81        8.09     33.23 o 
 -25   7  10       84.65      140.47     19.91 o 
 -23   7  10     1150.45     1091.72     37.13 o 
 -21   7  10      342.32      282.46     24.04 o 
 -19   7  10      773.70      775.02     31.43 o 
 -17   7  10      539.00      518.18     27.54 o 
 -15   7  10     1704.83     1659.53     49.31 o 
 -13   7  10       13.58        3.72     12.64 o 
 -11   7  10     1086.67     1125.78     33.02 o 
  -9   7  10        6.11        0.00     10.39 o 
  -7   7  10      256.31      173.57     14.47 o 
  -5   7  10       92.77        0.95     11.07 o 
  -3   7  10        5.28        0.00     21.78 o 
  -1   7  10     5041.03     4966.13     66.66 o 
   1   7  10     1765.58     2049.30     37.93 o 
   3   7  10      803.38      739.14     23.93 o 
   5   7  10      107.79       54.31     12.13 o 
   7   7  10      701.36      681.53     24.12 o 
   9   7  10        6.36        0.00     10.62 o 
  11   7  10       43.84       43.29     12.58 o 
  13   7  10        0.06        0.00     13.86 o 
  15   7  10        0.02       13.83     16.47 o 
 -28   8  10        2.05        9.20     21.14 o 
 -26   8  10       71.61       37.19     22.27 o 
 -24   8  10       34.41       34.36     20.74 o 
 -22   8  10       35.82       15.39     22.32 o 
 -20   8  10       28.44       19.15     15.71 o 
 -18   8  10       69.44       44.25     16.47 o 
 -16   8  10      215.98      214.99     36.61 o 
 -14   8  10       24.19       69.18     16.68 o 
 -12   8  10      263.38      374.99     22.64 o 
 -10   8  10      124.87      142.44     14.79 o 
  -8   8  10     1027.64     1195.33     52.79 o 
  -6   8  10     1069.02     1115.98     29.71 o 
  -4   8  10      277.72      312.08     18.45 o 
  -2   8  10      257.51      198.25     20.07 o 
   0   8  10      310.45      318.61     21.70 o 
   2   8  10       12.90       62.15     24.25 o 
   4   8  10       69.34       40.86     12.36 o 
   6   8  10      111.94      244.80     17.19 o 
   8   8  10       44.99       75.93     27.73 o 
  10   8  10        2.21       12.06     11.60 o 
  12   8  10       22.41       21.65     14.25 o 
 -25   9  10      105.20       81.50     29.59 o 
 -23   9  10      209.87      269.30     74.71 o 
 -21   9  10       65.21       51.22     21.80 o 
 -19   9  10       94.54       41.63     32.02 o 
 -17   9  10       39.58       28.52     19.33 o 
 -15   9  10       46.80       59.57     20.52 o 
 -13   9  10      258.65      286.15     22.57 o 
 -11   9  10      746.71      832.86     28.34 o 
  -9   9  10       16.20       24.44     12.82 o 
  -7   9  10      553.10      555.58     24.26 o 
  -5   9  10      981.53      924.84     29.09 o 
  -3   9  10       25.49        4.67     14.99 o 
  -1   9  10      300.57      373.76     48.66 o 
   1   9  10      307.57      292.10     27.00 o 
   3   9  10       81.89       56.42     16.52 o 
   5   9  10      384.82      366.05     25.12 o 
   7   9  10       58.35       76.81     28.44 o 
   9   9  10      114.38      122.19     19.54 o 
 -22  10  10        0.22        0.00     20.17 o 
 -20  10  10       37.05       58.70     26.92 o 
 -18  10  10       12.72       33.45     21.58 o 
 -16  10  10        5.84        0.68     19.62 o 
 -14  10  10        0.01        0.00     18.72 o 
 -12  10  10        9.41        0.00     18.98 o 
 -10  10  10        1.43        0.14     15.73 o 
  -8  10  10       42.65       42.35     16.79 o 
  -6  10  10       77.46      142.76     21.46 o 
  -4  10  10      223.21      220.70     22.54 o 
  -2  10  10      535.34      627.88     31.77 o 
   0  10  10       10.56        0.00     16.00 o 
   2  10  10       41.37       33.60     16.70 o 
   4  10  10       22.03       24.23     16.48 o 
   6  10  10       65.38       32.50     24.26 o 
 -17  11  10        0.03        0.00     22.56 o 
 -15  11  10      203.59      290.32     32.74 o 
 -13  11  10      340.99      395.71     34.76 o 
 -11  11  10      173.78      248.13     30.14 o 
  -9  11  10       22.49        0.15     29.47 o 
  -7  11  10        3.46        0.00     16.20 o 
  -5  11  10      639.39      625.20     40.03 o 
  -3  11  10        4.73        0.00     45.36 o 
  -1  11  10      323.58      314.74     31.77 o 
   1  11  10       19.72       37.38     45.12 o 
 -37   1  11       11.92       38.85     25.01 o 
 -35   1  11       73.62       83.24     24.83 o 
 -33   1  11      451.45      420.96     33.42 o 
 -31   1  11      176.11      179.38     19.27 o 
 -29   1  11      108.43      144.61     17.05 o 
 -27   1  11      381.28      471.56     24.15 o 
 -25   1  11     2774.41     2663.26     41.44 o 
 -23   1  11       15.78        9.63      7.85 o 
 -21   1  11       69.21       54.22      8.44 o 
 -19   1  11      238.54      148.86      9.44 o 
 -17   1  11      178.08      302.07     13.44 o 
 -15   1  11    33613.13    36794.68    371.69 o 
 -13   1  11       20.09       79.74      7.69 o 
 -11   1  11      801.54     1445.53     23.33 o 
  -9   1  11     2697.66     2603.62     34.77 o 
  -7   1  11     6784.05     7002.09     79.13 o 
  -5   1  11     2113.20     1551.83     24.99 o 
  -3   1  11        0.11       18.50     10.78 o 
  -1   1  11     1943.37     1932.02     29.88 o 
   1   1  11     1337.13     1166.04     18.83 o 
   3   1  11      228.78      196.40     10.95 o 
   5   1  11     3750.83     4395.76     58.96 o 
   7   1  11     3760.27     3176.97     64.56 o 
   9   1  11     2962.34     2712.58     69.62 o 
  11   1  11      120.71      332.40     24.70 o 
  13   1  11      146.65       36.67     16.11 o 
  15   1  11      382.61      261.95     23.67 o 
  17   1  11        2.06        0.93     12.90 o 
  19   1  11      153.82      187.04     25.05 o 
 -36   2  11       11.46        0.00     16.70 o 
 -34   2  11      429.77      458.19     27.77 o 
 -32   2  11       61.27       21.71     25.07 o 
 -30   2  11        2.84       14.62     15.08 o 
 -28   2  11      317.17      246.51     19.32 o 
 -26   2  11     1036.75     1037.55     32.13 o 
 -24   2  11      478.11      433.38     21.94 o 
 -22   2  11      517.58      383.72     20.34 o 
 -20   2  11     5072.93     4967.74     61.60 o 
 -18   2  11     3811.60     3599.08     47.09 o 
 -16   2  11     1670.00     1987.37     34.40 o 
 -14   2  11     1190.97     1433.13     23.32 o 
 -12   2  11     1501.48     1538.46     54.23 o 
 -10   2  11      277.76      241.24      9.77 o 
  -8   2  11     5432.47     6276.81     71.31 o 
  -6   2  11     5360.40     5485.21     63.77 o 
  -4   2  11     7626.06     6785.13     77.21 o 
  -2   2  11     8082.69     9535.33     92.95 o 
   0   2  11      389.55      717.68     15.19 o 
   2   2  11       48.68       70.35     14.46 o 
   4   2  11      349.40      408.76     14.75 o 
   6   2  11       66.84       56.19     10.86 o 
   8   2  11      182.68      158.89     14.67 o 
  10   2  11       38.33        0.00     18.44 o 
  12   2  11       39.11        0.00     13.89 o 
  14   2  11      638.72      734.10     29.11 o 
  16   2  11      253.82      261.57     25.00 o 
  18   2  11        4.06        0.00     15.88 o 
  20   2  11       36.39       45.15     19.35 o 
 -35   3  11      155.65      218.21     23.71 o 
 -33   3  11      278.66      300.93     24.32 o 
 -31   3  11      240.01      275.42     22.62 o 
 -29   3  11      132.30      160.34     21.78 o 
 -27   3  11     1584.25     1643.36     41.11 o 
 -25   3  11      938.57     1099.36     33.11 o 
 -23   3  11        0.07        0.00     13.74 o 
 -21   3  11    11129.30    11777.19    156.15 o 
 -19   3  11     8447.10     7996.97    219.89 o 
 -17   3  11     6499.79     6140.41     88.98 o 
 -15   3  11     1140.58     1392.60     31.29 o 
 -13   3  11     8003.27     8432.46    120.44 o 
 -11   3  11     4376.08     4567.50     54.20 o 
  -9   3  11     3194.68     2964.45     38.69 o 
  -7   3  11     1615.83     1674.96     25.98 o 
  -5   3  11     1677.84     1492.57     23.61 o 
  -3   3  11     2276.34     2129.24     24.40 o 
  -1   3  11       82.23       84.82      6.64 o 
   1   3  11     2809.09     3095.61     42.99 o 
   3   3  11      166.56      134.56     10.30 o 
   5   3  11      120.42       47.22      8.80 o 
   7   3  11     2261.65     2041.89     43.09 o 
   9   3  11     1474.79     1570.47     33.00 o 
  11   3  11      154.44      199.61     20.92 o 
  13   3  11       44.89       28.49     16.64 o 
  15   3  11      174.58       97.96     19.13 o 
  17   3  11       70.17       46.85     24.74 o 
  19   3  11       35.66       57.25     29.59 o 
 -34   4  11       70.64       47.63     23.83 o 
 -32   4  11       52.70       35.04     22.12 o 
 -30   4  11      136.54      167.12     34.93 o 
 -28   4  11      124.29      116.90     46.82 o 
 -26   4  11      535.91      591.57     34.10 o 
 -24   4  11      595.66      709.46    125.41 o 
 -22   4  11        1.25       16.84     33.96 o 
 -20   4  11      260.64      201.88     63.31 o 
 -18   4  11      414.32      426.03     21.49 o 
 -16   4  11     1472.64     1473.97     33.65 o 
 -14   4  11     3957.54     4101.67     64.04 o 
 -12   4  11       79.60       99.79     10.97 o 
 -10   4  11      119.75      103.32     26.89 o 
  -8   4  11       31.82       24.98      5.85 o 
  -6   4  11      387.65      432.89     14.52 o 
  -4   4  11       79.00      101.96      6.99 o 
  -2   4  11      707.52      542.05     13.77 o 
   0   4  11      145.80      112.15     10.16 o 
   2   4  11     2894.42     2904.93     43.02 o 
   4   4  11      206.36      161.82     11.81 o 
   6   4  11      214.72      270.13     14.71 o 
   8   4  11     1343.77     1464.00     37.17 o 
  10   4  11      585.88      542.46     25.58 o 
  12   4  11       25.14       49.59     16.98 o 
  14   4  11      249.27      190.85     42.93 o 
  16   4  11       38.82       14.57     16.29 o 
  18   4  11        0.35       21.07     17.06 o 
 -33   5  11      358.74      362.96     46.82 o 
 -31   5  11      192.62      225.94     28.66 o 
 -29   5  11     1101.08      960.61     44.26 o 
 -27   5  11      282.74      215.96     25.86 o 
 -25   5  11      276.02      173.82     24.35 o 
 -23   5  11      282.22      270.91     86.35 o 
 -21   5  11      115.11      109.27     21.19 o 
 -19   5  11     4004.71     3380.22     91.69 o 
 -17   5  11      132.98      168.06     21.42 o 
 -15   5  11     2540.44     2736.50     50.36 o 
 -13   5  11     4861.86     4426.58     68.79 o 
 -11   5  11        5.97       25.71     25.71 o 
  -9   5  11     4963.60     5590.66     82.21 o 
  -7   5  11        1.49        7.18      6.00 o 
  -5   5  11     8870.56     8868.57     88.66 o 
  -3   5  11     1357.26     1593.73     25.04 o 
  -1   5  11      404.93      415.08     17.01 o 
   1   5  11       32.24       11.46      8.51 o 
   3   5  11       15.44       13.45     13.09 o 
   5   5  11     1564.43     1069.04     26.48 o 
   7   5  11      492.09      452.23     19.81 o 
   9   5  11        1.71       26.15     13.01 o 
  11   5  11        2.33        0.00     11.85 o 
  13   5  11       10.45      129.11     19.20 o 
  15   5  11        4.40        0.00     14.01 o 
  17   5  11        8.95       63.25     20.39 o 
 -32   6  11      184.21      223.79     51.18 o 
 -30   6  11        1.35        0.00     21.54 o 
 -28   6  11     1010.23      992.75     47.65 o 
 -26   6  11      440.96      455.89     52.64 o 
 -24   6  11        5.59        0.00     33.72 o 
 -22   6  11       45.11       63.47     22.29 o 
 -20   6  11      330.03      483.59     33.25 o 
 -18   6  11      517.06      637.73     36.88 o 
 -16   6  11       52.73       62.98     13.62 o 
 -14   6  11       33.11       17.04     11.43 o 
 -12   6  11        8.40        0.00     15.03 o 
 -10   6  11     2138.23     2100.52     43.46 o 
  -8   6  11     1266.96      969.07     32.42 o 
  -6   6  11     9424.64     9434.62    126.81 o 
  -4   6  11      189.53      333.04     14.51 o 
  -2   6  11     6452.26     6620.45     81.33 o 
   0   6  11        0.76        0.00     10.15 o 
   2   6  11      225.84      174.44     14.00 o 
   4   6  11     2220.31     1863.21     36.16 o 
   6   6  11      722.11      925.92     26.34 o 
   8   6  11      631.79      505.82     21.63 o 
  10   6  11      232.51      381.91     22.97 o 
  12   6  11        6.16       24.47     23.77 o 
  14   6  11       89.53      134.33     21.09 o 
  16   6  11      116.03      142.14     23.21 o 
 -31   7  11        4.71        0.00     23.53 o 
 -29   7  11      639.93      625.72     39.65 o 
 -27   7  11      294.21      260.50     24.26 o 
 -25   7  11     1434.56     1279.96     40.82 o 
 -23   7  11      673.61      910.53     69.16 o 
 -21   7  11     2483.29     2348.27     52.30 o 
 -19   7  11       21.07       34.74     15.12 o 
 -17   7  11      184.40       95.96     22.50 o 
 -15   7  11      129.66       83.86     15.78 o 
 -13   7  11     1708.74     1758.61     42.48 o 
 -11   7  11      434.57      415.44     33.96 o 
  -9   7  11     2574.42     2708.56     45.46 o 
  -7   7  11      307.09      326.00     20.06 o 
  -5   7  11      601.04      814.03     25.72 o 
  -3   7  11      132.50       48.41     22.04 o 
  -1   7  11       25.13       50.39     18.98 o 
   1   7  11        7.89        0.00     10.64 o 
   3   7  11      369.51      480.44     21.15 o 
   5   7  11        1.94        5.97     11.02 o 
   7   7  11      221.32      242.55     18.42 o 
   9   7  11      141.14      132.90     14.58 o 
  11   7  11       29.06       47.01     14.81 o 
  13   7  11       12.40        0.00     15.03 o 
 -28   8  11       78.84       48.38     23.88 o 
 -26   8  11      299.23      346.25     31.90 o 
 -24   8  11       54.04       64.42     22.26 o 
 -22   8  11      558.82      395.00     25.91 o 
 -20   8  11      585.37      470.93     27.78 o 
 -18   8  11        4.96        0.00     14.23 o 
 -16   8  11     3795.88     3394.39     64.86 o 
 -14   8  11      787.16      897.31     33.84 o 
 -12   8  11     1597.61     1484.22     40.17 o 
 -10   8  11     1323.60     1236.73     31.94 o 
  -8   8  11      531.76      490.67     24.02 o 
  -6   8  11      132.26      161.33     15.78 o 
  -4   8  11     3397.23     3321.82     87.04 o 
  -2   8  11       34.72       30.35     15.10 o 
   0   8  11      250.83      205.99     19.73 o 
   2   8  11      325.19      204.14     20.22 o 
   4   8  11       15.99       10.18     11.84 o 
   6   8  11       12.31        0.00     11.41 o 
   8   8  11      118.06       60.10     13.43 o 
  10   8  11      300.46      408.20     22.06 o 
  12   8  11        9.02        0.00     32.75 o 
 -25   9  11      165.88      161.69     27.04 o 
 -23   9  11      320.34      359.85     35.17 o 
 -21   9  11        7.49       10.64     20.05 o 
 -19   9  11      199.25      142.54     24.29 o 
 -17   9  11        0.26        8.86     28.62 o 
 -15   9  11       22.00       18.60     15.90 o 
 -13   9  11      220.99      187.13     20.92 o 
 -11   9  11      197.55      240.74     21.00 o 
  -9   9  11      590.72      619.42     25.75 o 
  -7   9  11       25.56       46.41     13.64 o 
  -5   9  11     2567.51     2448.63     66.17 o 
  -3   9  11      624.46      691.76     31.57 o 
  -1   9  11        7.19        4.61     15.98 o 
   1   9  11     1751.45     1908.14     48.40 o 
   3   9  11      546.68      604.49     30.42 o 
   5   9  11        8.86       13.33     15.42 o 
   7   9  11      201.71      228.53     22.03 o 
   9   9  11       13.97       26.64     27.57 o 
 -22  10  11        0.44        0.00     21.35 o 
 -20  10  11       45.41       53.48     23.78 o 
 -18  10  11      732.37      710.75     41.33 o 
 -16  10  11      267.08      289.92     29.79 o 
 -14  10  11        2.43        5.41     19.27 o 
 -12  10  11        0.55        0.00     18.76 o 
 -10  10  11     1542.46     1532.07     43.48 o 
  -8  10  11        7.83       24.45     14.02 o 
  -6  10  11     1577.50     1822.60     77.40 o 
  -4  10  11       64.33       67.27     19.40 o 
  -2  10  11      232.03      328.78     58.28 o 
   0  10  11        0.05       27.97     17.07 o 
   2  10  11        0.25        0.00     21.46 o 
   4  10  11      388.12      321.60     30.86 o 
 -17  11  11        5.23       30.17     23.15 o 
 -15  11  11       38.12       14.35     23.41 o 
 -13  11  11      391.93      516.03     37.19 o 
 -11  11  11        4.42        0.00     26.44 o 
  -9  11  11       69.36       39.52     18.82 o 
  -7  11  11      273.89      336.00     32.38 o 
  -5  11  11      557.56      521.26     37.73 o 
  -3  11  11      234.65      302.97     31.91 o 
  -1  11  11      293.54      440.39     71.78 o 
 -38   0  12      138.41      121.28     41.24 o 
 -36   0  12       34.04        0.00     32.02 o 
 -34   0  12      389.16      432.74     48.51 o 
 -32   0  12       45.09       18.44     27.65 o 
 -30   0  12      381.25      347.38     35.66 o 
 -28   0  12       65.26       91.44     17.13 o 
 -26   0  12      200.36      181.46     18.30 o 
 -24   0  12     5594.97     4686.61     86.75 o 
 -22   0  12      843.90      689.86     26.81 o 
 -20   0  12    13044.82    13912.84    236.02 o 
 -18   0  12     5328.59     4288.65     76.46 o 
 -16   0  12     5357.59     5688.64     95.32 o 
 -14   0  12    17200.24    15994.89    356.57 o 
 -12   0  12     1453.94     1545.59     36.74 o 
 -10   0  12    61120.36    57097.73    807.61 o 
  -8   0  12     1007.65     1956.94     61.37 o 
  -6   0  12      907.76      891.46     26.81 o 
  -4   0  12       92.58      235.01     22.56 o 
  -2   0  12     1744.23     1496.71     36.78 o 
   0   0  12     2478.77     3061.01     60.77 o 
   2   0  12     7190.32     6366.48    109.39 o 
   4   0  12     7350.27     7605.53    128.94 o 
   6   0  12     2654.98     2037.66    139.72 o 
   8   0  12     2101.98     1752.79     68.40 o 
  10   0  12      179.39      235.78     30.56 o 
  12   0  12       82.81      177.07     28.14 o 
  14   0  12     1262.46     1348.67     64.52 o 
  16   0  12     1003.16      958.14     56.76 o 
  18   0  12        0.07       22.32     24.26 o 
 -37   1  12        4.36        0.00     23.48 o 
 -35   1  12        9.72       16.85     22.12 o 
 -33   1  12     1150.17     1153.92     36.58 o 
 -31   1  12        0.29        0.00     13.54 o 
 -29   1  12      436.90      454.86     29.57 o 
 -27   1  12     2781.28     2591.06     51.10 o 
 -25   1  12      161.23      190.43     12.90 o 
 -23   1  12     1190.17     1208.91     24.92 o 
 -21   1  12     1299.66     1350.31     28.61 o 
 -19   1  12     2819.32     2769.65     39.23 o 
 -17   1  12     1344.38     1656.08     53.38 o 
 -15   1  12      358.73      289.60     24.01 o 
 -13   1  12      335.18      295.97     12.31 o 
 -11   1  12      137.42       74.35      7.61 o 
  -9   1  12     6149.55     5101.96     61.56 o 
  -7   1  12     6594.90     6790.26     77.33 o 
  -5   1  12     9560.51    10329.15    112.77 o 
  -3   1  12      102.45      154.23      9.27 o 
  -1   1  12      199.81      117.70      8.79 o 
   1   1  12     1132.26      908.20     20.83 o 
   3   1  12       31.56        0.00     10.50 o 
   5   1  12     1364.90     1273.35     27.92 o 
   7   1  12        0.22       32.28     18.93 o 
   9   1  12     1782.73     1719.78     48.02 o 
  11   1  12       22.38       42.98     16.42 o 
  13   1  12       83.10       43.14     16.29 o 
  15   1  12       37.11       52.68     18.01 o 
  17   1  12        2.26       19.90     14.34 o 
  19   1  12       10.68       20.10     19.79 o 
 -36   2  12        2.34        0.00     16.30 o 
 -34   2  12      212.14      234.23     22.96 o 
 -32   2  12        0.06        0.00     14.62 o 
 -30   2  12     2747.30     2528.13     53.22 o 
 -28   2  12        7.18       10.32     12.99 o 
 -26   2  12     4627.25     4234.31     71.06 o 
 -24   2  12       17.16        0.00     11.56 o 
 -22   2  12      315.65      330.21     19.79 o 
 -20   2  12       13.73       19.05     10.55 o 
 -18   2  12     9076.71     9861.04    109.42 o 
 -16   2  12      275.19      293.03     18.56 o 
 -14   2  12      184.28      161.98     10.34 o 
 -12   2  12    38043.56    37785.87    381.72 o 
 -10   2  12    22676.98    25108.90    296.83 o 
  -8   2  12       91.04       26.38      6.47 o 
  -6   2  12     6961.00     6681.08     76.74 o 
  -4   2  12      330.60      442.41     14.46 o 
  -2   2  12      285.32      204.93     14.49 o 
   0   2  12       43.02       82.93      7.13 o 
   2   2  12        8.72        0.00      5.30 o 
   4   2  12      397.98      368.08     18.28 o 
   6   2  12     1367.79     1312.10     33.37 o 
   8   2  12      227.92      137.50     16.52 o 
  10   2  12      469.40      340.96     24.98 o 
  12   2  12       18.83       22.64     25.95 o 
  14   2  12        0.23       18.24     13.07 o 
  16   2  12        2.22        0.00     15.60 o 
  18   2  12      114.09      199.56     26.31 o 
 -37   3  12      163.34      212.73     24.70 o 
 -35   3  12      138.72      175.31     27.37 o 
 -33   3  12        2.72        2.86     16.07 o 
 -31   3  12      421.43      359.01     24.18 o 
 -29   3  12      178.16      152.79     18.81 o 
 -27   3  12       28.20       27.28     14.16 o 
 -25   3  12       52.89      102.77     16.16 o 
 -23   3  12      276.35      377.15     51.73 o 
 -21   3  12     1059.00      955.70     39.00 o 
 -19   3  12      197.01      146.54     14.85 o 
 -17   3  12     1806.80     1362.52     32.64 o 
 -15   3  12     3401.30     3540.37     57.30 o 
 -13   3  12     3778.75     3350.66     42.67 o 
 -11   3  12      378.57      471.90     13.69 o 
  -9   3  12      792.29      588.40     14.98 o 
  -7   3  12     9903.48     8801.22     97.51 o 
  -5   3  12      517.63      355.01     12.86 o 
  -3   3  12        0.42        6.19      3.88 o 
  -1   3  12        6.31        0.00      6.23 o 
   1   3  12        5.42        0.00      6.42 o 
   3   3  12      265.53      278.14     13.77 o 
   5   3  12     1618.26     1603.70     37.28 o 
   7   3  12       17.41       55.82     12.73 o 
   9   3  12      622.43      536.13     20.99 o 
  11   3  12     1309.79     1221.17     42.70 o 
  13   3  12      460.37      485.56     29.45 o 
  15   3  12        3.66       35.73     17.75 o 
  17   3  12       12.11       63.55     20.10 o 
 -36   4  12        4.69        0.00     17.74 o 
 -34   4  12      247.68      308.27     25.69 o 
 -32   4  12      746.60      757.77     33.44 o 
 -30   4  12      568.76      661.94     32.52 o 
 -28   4  12      123.56      137.07     18.38 o 
 -26   4  12        1.22        0.00     13.06 o 
 -24   4  12     6158.63     6836.64    102.95 o 
 -22   4  12        1.47        0.00     12.15 o 
 -20   4  12     2699.50     2611.88     50.23 o 
 -18   4  12       21.76       34.53     11.09 o 
 -16   4  12      111.90      210.04     15.75 o 
 -14   4  12     1470.44     1448.37     32.76 o 
 -12   4  12      142.62      316.00     16.78 o 
 -10   4  12    20192.14    19506.72    205.92 o 
  -8   4  12     1230.10     1331.58     23.74 o 
  -6   4  12     1684.35     1458.38     22.29 o 
  -4   4  12      419.94      262.73     10.37 o 
  -2   4  12     1656.24     2046.93     33.43 o 
   0   4  12      304.36      257.37     16.59 o 
   2   4  12       79.79      102.29     10.49 o 
   4   4  12     1364.94     1275.59     27.78 o 
   6   4  12      829.70      810.70     27.90 o 
   8   4  12        1.10        2.01     11.97 o 
  10   4  12      804.67      729.45     28.81 o 
  12   4  12      109.55      121.94     19.38 o 
  14   4  12      226.61      211.72     23.32 o 
  16   4  12       96.22       52.22     22.80 o 
 -35   5  12        0.01        0.00     18.24 o 
 -33   5  12      328.66      357.05     43.42 o 
 -31   5  12       71.58       89.11     24.93 o 
 -29   5  12       87.09       18.63     22.63 o 
 -27   5  12       24.30        7.85     20.16 o 
 -25   5  12       15.44       55.61     31.29 o 
 -23   5  12     2080.79     1955.12     57.05 o 
 -21   5  12      297.56      319.14     21.05 o 
 -19   5  12     1761.42     1862.39     41.86 o 
 -17   5  12     1245.21     1327.34     43.57 o 
 -15   5  12       67.52       75.86     12.59 o 
 -13   5  12      590.86      742.80     24.36 o 
 -11   5  12      160.98      179.49     47.06 o 
  -9   5  12     5976.86     5785.67     83.89 o 
  -7   5  12     2785.25     2454.89     32.78 o 
  -5   5  12     1131.70     1000.42     19.98 o 
  -3   5  12       55.89        9.42     11.48 o 
  -1   5  12      979.47     1045.58     24.36 o 
   1   5  12       73.69      153.99     16.02 o 
   3   5  12     3769.52     3948.47     56.23 o 
   5   5  12        7.10        4.55     10.26 o 
   7   5  12      512.08      469.61     29.96 o 
   9   5  12      107.76       69.55     14.76 o 
  11   5  12       18.65        8.12     12.07 o 
  13   5  12       53.16       57.51     17.66 o 
  15   5  12        1.21        0.00     14.74 o 
 -32   6  12        4.63        0.00     22.45 o 
 -30   6  12      690.04      669.56     47.79 o 
 -28   6  12      877.06      931.91     45.87 o 
 -26   6  12      619.78      804.75     44.08 o 
 -24   6  12        2.01       16.49     25.47 o 
 -22   6  12       61.91      117.55     27.41 o 
 -20   6  12        2.76        0.00     18.72 o 
 -18   6  12     1121.08     1061.45     32.70 o 
 -16   6  12       31.40       53.09     27.41 o 
 -14   6  12      445.85      426.47     23.20 o 
 -12   6  12     2038.48     1981.48     43.02 o 
 -10   6  12        0.42        0.00     10.39 o 
  -8   6  12      674.67      696.63     22.63 o 
  -6   6  12      149.70      127.11     15.20 o 
  -4   6  12     2369.76     2371.31     42.01 o 
  -2   6  12     1150.23      989.27     25.62 o 
   0   6  12      145.45       78.74     11.66 o 
   2   6  12      268.08      169.16     14.18 o 
   4   6  12        0.14        0.00     17.37 o 
   6   6  12       52.36      105.69     14.84 o 
   8   6  12       11.81        0.00     11.64 o 
  10   6  12       61.94       58.12     14.16 o 
  12   6  12        8.59       14.35     15.24 o 
  14   6  12       29.91       66.32     19.54 o 
 -31   7  12        1.40        0.00     34.20 o 
 -29   7  12       38.33       22.15     23.59 o 
 -27   7  12       42.04       60.50     18.70 o 
 -25   7  12     1038.86      977.22     36.45 o 
 -23   7  12       24.78       42.18     16.82 o 
 -21   7  12      179.45      223.47     31.49 o 
 -19   7  12      858.51     1004.43     35.09 o 
 -17   7  12      113.28      126.13     17.87 o 
 -15   7  12        0.31        0.00     14.89 o 
 -13   7  12      268.08      212.01     18.60 o 
 -11   7  12      296.83      240.34     25.43 o 
  -9   7  12       45.50       32.15     11.62 o 
  -7   7  12      576.25      687.03     24.71 o 
  -5   7  12      244.68      272.51     21.67 o 
  -3   7  12      900.99      873.38     33.22 o 
  -1   7  12       22.47       19.93     15.38 o 
   1   7  12      304.01      323.15     18.16 o 
   3   7  12       52.60       60.99     12.18 o 
   5   7  12      459.61      348.37     18.92 o 
   7   7  12        1.51        0.00     10.77 o 
   9   7  12        7.14       21.19     13.19 o 
  11   7  12      267.67      263.56     30.56 o 
  13   7  12       39.95       55.59     21.59 o 
 -28   8  12        0.02       10.98     20.50 o 
 -26   8  12       10.61        7.13     19.74 o 
 -24   8  12      253.46      216.41     22.96 o 
 -22   8  12      179.47      185.30     21.55 o 
 -20   8  12      139.00      164.56     21.32 o 
 -18   8  12        3.60        0.00     14.88 o 
 -16   8  12      166.24      206.37     20.46 o 
 -14   8  12       73.59       15.85     14.53 o 
 -12   8  12      186.42      172.09     18.77 o 
 -10   8  12     1007.53      961.50     29.25 o 
  -8   8  12      142.06      218.85     16.79 o 
  -6   8  12      595.79      675.23     30.87 o 
  -4   8  12      276.46      359.25     23.79 o 
  -2   8  12      398.78      413.31     24.70 o 
   0   8  12      181.78      130.54     21.72 o 
   2   8  12      409.78      408.80     24.94 o 
   4   8  12      112.22      127.90     24.31 o 
   6   8  12        4.82        0.00     11.25 o 
   8   8  12       13.17       30.31     12.43 o 
  10   8  12       11.00        0.00     20.13 o 
 -25   9  12       61.34       63.03     30.32 o 
 -23   9  12      317.93      298.03     31.07 o 
 -21   9  12       47.87       26.58     35.66 o 
 -19   9  12      441.62      319.36     42.69 o 
 -17   9  12      416.68      407.93     26.83 o 
 -15   9  12       85.00       62.78     17.85 o 
 -13   9  12      276.94      316.34     23.80 o 
 -11   9  12      322.74      308.81     23.47 o 
  -9   9  12      635.22      541.45     25.30 o 
  -7   9  12        4.47       19.76     17.15 o 
  -5   9  12      274.97      198.47     21.81 o 
  -3   9  12      233.59      166.46     20.20 o 
  -1   9  12       52.34       92.42     18.52 o 
   1   9  12      303.30      293.00     23.94 o 
   3   9  12        4.46       15.08     15.31 o 
   5   9  12       23.99       18.00     22.97 o 
   7   9  12       36.55       37.96     19.92 o 
 -22  10  12        0.15        0.00     20.86 o 
 -20  10  12        5.34        1.61     21.44 o 
 -18  10  12       31.20       62.82     23.77 o 
 -16  10  12       20.48        0.00     18.41 o 
 -14  10  12       10.16        3.00     19.67 o 
 -12  10  12      149.12      153.20     24.10 o 
 -10  10  12        1.62        7.33     15.70 o 
  -8  10  12       13.72       10.77     21.02 o 
  -6  10  12      239.26      277.08     64.05 o 
  -4  10  12       76.03       89.14     20.21 o 
  -2  10  12       53.33       83.43     27.90 o 
   0  10  12        0.06        1.92     16.11 o 
   2  10  12        0.25       15.55     26.31 o 
   4  10  12       64.89      118.40     24.48 o 
 -15  11  12      101.23       85.69     25.54 o 
 -13  11  12      237.53      261.68     30.69 o 
 -11  11  12      358.06      354.47     33.04 o 
  -9  11  12        0.76        0.00     20.31 o 
  -7  11  12       22.70       48.94     24.51 o 
  -5  11  12      121.88      173.07     28.32 o 
  -3  11  12      113.47      102.91     21.39 o 
 -37   1  13        3.24       22.25     23.45 o 
 -35   1  13       30.65       81.26     24.36 o 
 -33   1  13       12.79       22.29     15.89 o 
 -31   1  13       85.15      116.81     17.06 o 
 -29   1  13      662.83      791.63     29.19 o 
 -27   1  13      232.53      218.82     42.09 o 
 -25   1  13      933.77     1049.05     75.28 o 
 -23   1  13       38.05       15.28      9.45 o 
 -21   1  13      230.54      237.31     12.42 o 
 -19   1  13        5.80        8.35      7.49 o 
 -17   1  13     5098.93     4582.44     61.13 o 
 -15   1  13     4252.80     3530.60     46.29 o 
 -13   1  13     1728.87     2096.36     31.77 o 
 -11   1  13       11.86      152.14      9.27 o 
  -9   1  13      232.22      518.93     15.76 o 
  -7   1  13      290.27      446.16     18.07 o 
  -5   1  13     2993.38     2553.73     36.92 o 
  -3   1  13     2848.54     2677.51     38.81 o 
  -1   1  13      119.96       14.49      7.21 o 
   1   1  13        8.10        6.09     10.85 o 
   3   1  13      995.26     1025.21     24.64 o 
   5   1  13        3.42        0.00     14.05 o 
   7   1  13       15.12        0.94     11.33 o 
   9   1  13     1625.48     1847.18     51.28 o 
  11   1  13      887.76      725.90     34.81 o 
  13   1  13       12.23       37.90     16.46 o 
  15   1  13       79.97        0.68     22.07 o 
  17   1  13       13.83       43.33     19.17 o 
 -38   2  13       87.07       71.81     36.14 o 
 -36   2  13      124.35      177.34     31.27 o 
 -34   2  13      469.22      452.35     27.66 o 
 -32   2  13        9.68        0.00     14.20 o 
 -30   2  13      400.09      318.58     22.68 o 
 -28   2  13      680.85      574.69     26.60 o 
 -26   2  13      671.86      732.30     31.16 o 
 -24   2  13     3486.66     3786.03     79.37 o 
 -22   2  13      132.26      213.05     16.74 o 
 -20   2  13     2683.05     3336.86     56.79 o 
 -18   2  13     2956.76     3154.99     43.44 o 
 -16   2  13        7.67       29.76      7.13 o 
 -14   2  13      110.06      122.89      9.50 o 
 -10   2  13      577.04      754.09     17.59 o 
  -8   2  13       34.06       53.67      9.61 o 
  -6   2  13     4285.24     4031.38     51.43 o 
  -4   2  13     4586.19     4735.25     59.02 o 
  -2   2  13        8.41        0.00      5.83 o 
   0   2  13     3384.21     2903.77     36.75 o 
   2   2  13       66.04       55.43     10.82 o 
   4   2  13      349.72      299.11     17.40 o 
   6   2  13      405.63      475.18     22.06 o 
   8   2  13       24.42       18.10     11.59 o 
  10   2  13      371.73      334.20     24.69 o 
  12   2  13        3.26       11.47     15.88 o 
  14   2  13       20.79       31.36     14.30 o 
  16   2  13      177.20      185.95     24.35 o 
 -37   3  13      228.88      192.95     24.19 o 
 -35   3  13        5.83        0.00     23.37 o 
 -33   3  13      247.02      273.26     23.94 o 
 -31   3  13      570.66      514.12     37.93 o 
 -29   3  13      118.56      114.28     17.30 o 
 -27   3  13      154.44      113.63     21.70 o 
 -25   3  13     1243.70     1155.28     33.74 o 
 -23   3  13     4064.18     4096.48     68.97 o 
 -21   3  13     1312.81     1223.87     39.59 o 
 -19   3  13     2758.92     3092.93     54.71 o 
 -17   3  13     5378.37     5591.39     82.55 o 
 -15   3  13     4979.30     4722.22     71.58 o 
 -13   3  13      458.02      545.66     13.90 o 
 -11   3  13     1572.61     1373.70     23.86 o 
  -9   3  13     3451.00     3928.55     50.09 o 
  -7   3  13      421.51      225.88     12.55 o 
  -5   3  13      786.61      706.23     17.53 o 
  -3   3  13     1396.39     1177.43     20.35 o 
  -1   3  13       99.28       54.81      8.96 o 
   1   3  13      272.58      233.39     12.52 o 
   3   3  13        2.30        0.00      9.63 o 
   5   3  13     1846.93     1788.55     40.70 o 
   7   3  13      791.03      834.07     29.57 o 
   9   3  13       53.68      144.85     15.68 o 
  11   3  13      102.13      111.42     29.59 o 
  13   3  13       62.15      115.42     21.08 o 
  15   3  13        4.36        0.00     16.30 o 
  17   3  13        9.05        7.48     21.83 o 
 -36   4  13       11.98        0.00     21.37 o 
 -34   4  13       28.38       15.56     18.09 o 
 -32   4  13      278.25      312.04     27.69 o 
 -30   4  13      223.26      271.14     22.99 o 
 -28   4  13       23.93       32.56     15.91 o 
 -26   4  13        0.91        0.00     13.41 o 
 -24   4  13      310.36      249.39     28.82 o 
 -22   4  13      407.98      455.67     42.51 o 
 -20   4  13      177.34      211.38     17.67 o 
 -18   4  13     1059.70      938.44     28.92 o 
 -16   4  13        3.76        0.00      9.58 o 
 -14   4  13     1995.97     1871.16     38.76 o 
 -12   4  13     1824.36     1643.54     35.79 o 
 -10   4  13     2194.41     2263.74    125.20 o 
  -8   4  13     1593.43     1857.93     35.20 o 
  -6   4  13      704.75      514.49     15.33 o 
  -4   4  13      103.98      162.46     11.05 o 
  -2   4  13      721.10      692.72     30.74 o 
   0   4  13        7.09       35.16      7.77 o 
   2   4  13      845.36      727.52     21.42 o 
   4   4  13     2025.70     1810.03     41.06 o 
   6   4  13       63.55       94.82     14.95 o 
   8   4  13      540.25      459.62     24.91 o 
  10   4  13      526.01      600.76     27.11 o 
  12   4  13        4.83        0.00     14.85 o 
  14   4  13      271.47      342.72     28.03 o 
  16   4  13       95.17       72.44     20.70 o 
 -35   5  13       33.41       28.74     20.84 o 
 -33   5  13        8.39        0.00     17.31 o 
 -31   5  13       42.63       43.01     18.32 o 
 -29   5  13      347.93      318.30     25.83 o 
 -27   5  13       82.46       95.94     18.72 o 
 -25   5  13     1252.25     1195.67     37.31 o 
 -23   5  13      350.43      394.95     39.35 o 
 -21   5  13        4.52        0.00     12.96 o 
 -19   5  13      704.33      807.21     29.43 o 
 -17   5  13      559.37      642.01     25.71 o 
 -15   5  13     7903.08     8525.05    118.58 o 
 -13   5  13     2265.04     2471.72     62.20 o 
 -11   5  13       80.99       84.27     19.11 o 
  -9   5  13        2.83        0.00      9.31 o 
  -7   5  13     1682.54     2059.67     31.51 o 
  -5   5  13       29.66       78.69     15.83 o 
  -3   5  13     1525.27     1277.42     39.63 o 
  -1   5  13      872.48      807.64     22.15 o 
   1   5  13      646.95      671.68     21.52 o 
   3   5  13        0.25        0.00      9.94 o 
   5   5  13       10.41        0.75     11.71 o 
   7   5  13      110.53      125.87     16.65 o 
   9   5  13       97.90       88.56     15.28 o 
  11   5  13      426.53      407.02     27.76 o 
  13   5  13       20.01       20.45     32.50 o 
  15   5  13       40.53        0.00     26.44 o 
 -34   6  13       85.57      105.14     23.27 o 
 -32   6  13        4.44        0.00     22.27 o 
 -30   6  13      273.90      334.02     52.43 o 
 -28   6  13      207.81      283.70     32.04 o 
 -26   6  13     1385.53     1441.18     42.14 o 
 -24   6  13     2138.22     2245.20     52.11 o 
 -22   6  13      811.64      720.65     30.25 o 
 -20   6  13       13.49        0.00     12.36 o 
 -18   6  13      200.53      179.47     24.87 o 
 -16   6  13     1129.95     1036.71     44.94 o 
 -14   6  13       21.44       40.31     13.36 o 
 -12   6  13      923.45      911.55     30.45 o 
 -10   6  13     1031.38     1073.30     32.25 o 
  -8   6  13     2753.11     2462.10     41.79 o 
  -6   6  13      882.45     1094.43     43.03 o 
  -4   6  13      159.86      123.07     17.40 o 
  -2   6  13     3238.10     3241.25     49.31 o 
   0   6  13      275.92      286.18     16.79 o 
   2   6  13      834.67      617.36     22.29 o 
   4   6  13       46.16        0.00     10.90 o 
   6   6  13      447.22      582.52     22.39 o 
   8   6  13        0.09       66.32     14.67 o 
  10   6  13      254.22      350.29     23.19 o 
  12   6  13        0.23       27.89     16.85 o 
 -31   7  13      128.28      137.31     23.20 o 
 -29   7  13       91.30       69.70     26.35 o 
 -27   7  13      193.08      139.20     29.33 o 
 -25   7  13      603.46      484.55     29.29 o 
 -23   7  13       46.61       45.78     24.51 o 
 -21   7  13     1694.36     1456.83     41.73 o 
 -19   7  13      625.43      570.57     29.57 o 
 -17   7  13     1071.69      998.44     34.30 o 
 -15   7  13        3.11        0.00     12.05 o 
 -13   7  13        3.63       16.01     13.72 o 
 -11   7  13      344.57      221.50     19.05 o 
  -9   7  13     4574.70     4415.04     63.29 o 
  -7   7  13      406.71      570.80     36.07 o 
  -5   7  13     8458.70     8994.85    127.73 o 
  -3   7  13        1.28        0.00     15.09 o 
  -1   7  13     1638.36     1817.43     44.71 o 
   1   7  13      389.42      390.57     18.99 o 
   3   7  13       59.25        9.11     11.23 o 
   5   7  13        8.46        0.00     10.20 o 
   7   7  13       78.14      112.18     21.52 o 
   9   7  13       12.34       31.23     14.90 o 
  11   7  13      427.45      556.92     37.60 o 
 -28   8  13        0.08        0.00     38.81 o 
 -26   8  13      245.32      188.40     22.77 o 
 -24   8  13      397.00      386.33     35.94 o 
 -22   8  13      866.91      932.55     37.60 o 
 -20   8  13      140.28       95.32     19.29 o 
 -18   8  13      909.06     1026.28     36.15 o 
 -16   8  13       42.99       52.13     15.75 o 
 -14   8  13       45.99       16.12     20.10 o 
 -12   8  13      110.35       93.29     16.71 o 
 -10   8  13     2527.80     2691.23     48.19 o 
  -8   8  13     1203.07     1166.21     31.20 o 
  -6   8  13      481.99      528.71     28.30 o 
  -4   8  13      801.45      742.23     31.36 o 
  -2   8  13       49.28       52.57     16.42 o 
   0   8  13      515.67      410.18     25.01 o 
   2   8  13      116.41      129.44     18.33 o 
   4   8  13      329.14      253.74     21.81 o 
   6   8  13        0.17        0.00     14.43 o 
   8   8  13       19.72       12.65     13.92 o 
 -25   9  13       81.87       84.31     24.31 o 
 -23   9  13      102.92       61.74     23.33 o 
 -21   9  13      136.16      182.00     27.13 o 
 -19   9  13       61.99       76.85     19.44 o 
 -17   9  13       10.51       12.64     16.37 o 
 -15   9  13       25.18       69.73     17.50 o 
 -13   9  13      532.78      567.62     30.19 o 
 -11   9  13       64.83       85.54     17.73 o 
  -9   9  13      280.95      256.63     19.67 o 
  -7   9  13      546.83      531.72     31.79 o 
  -5   9  13      198.25      197.69     21.83 o 
  -3   9  13        0.43       15.74     16.43 o 
  -1   9  13      528.64      529.13     30.01 o 
   1   9  13      104.00      102.72     18.78 o 
   3   9  13        0.66        0.00     14.78 o 
   5   9  13       13.34       11.88     16.64 o 
 -22  10  13      120.31       92.95     25.56 o 
 -20  10  13       27.60       13.99     22.32 o 
 -18  10  13        7.50        0.00     19.11 o 
 -16  10  13      494.82      547.38     39.14 o 
 -14  10  13       80.23       82.61     19.90 o 
 -12  10  13      321.07      414.96     32.06 o 
 -10  10  13       38.86       36.51     18.12 o 
  -8  10  13        1.05        5.74     17.63 o 
  -6  10  13      269.55      254.97     28.54 o 
  -4  10  13        2.45       12.74     17.02 o 
  -2  10  13      607.50      689.21     33.49 o 
   0  10  13       72.39       45.98     27.08 o 
   2  10  13       13.68       19.73     18.49 o 
 -15  11  13      183.84      163.98     38.33 o 
 -13  11  13       69.55       51.33     24.38 o 
 -11  11  13      235.39      244.99     42.21 o 
  -9  11  13      392.24      403.86     34.67 o 
  -7  11  13       49.47       98.49     33.39 o 
 -38   0  14      119.79      188.23     43.66 o 
 -36   0  14      185.16      180.96     40.75 o 
 -34   0  14      273.67      268.28     42.69 o 
 -32   0  14      427.85      396.84     44.63 o 
 -30   0  14     2772.82     2362.61     92.18 o 
 -28   0  14      216.29      205.92     20.74 o 
 -26   0  14      671.42      784.88     32.05 o 
 -24   0  14      849.25      666.05     28.32 o 
 -22   0  14      163.79      187.68     17.02 o 
 -20   0  14     6402.79     6556.35    111.00 o 
 -18   0  14       16.56       68.04     54.58 o 
 -16   0  14    71920.30    82247.41   1772.68 o 
 -14   0  14      143.95      188.23     25.71 o 
 -12   0  14    28846.69    31046.94    448.36 o 
 -10   0  14     5010.86     4840.20     84.61 o 
  -8   0  14     7528.19     8286.76    132.97 o 
  -6   0  14     8187.71     6852.67    113.74 o 
  -4   0  14      640.49     1145.09     33.22 o 
  -2   0  14      496.45      502.51     23.96 o 
   0   0  14      812.89      802.37     29.90 o 
   2   0  14      875.54      893.18     33.22 o 
   4   0  14     1272.37     1429.33     43.76 o 
   6   0  14     6985.71     6841.95    167.61 o 
   8   0  14      787.35      876.64     50.45 o 
  10   0  14      508.92      392.96     40.75 o 
  12   0  14      406.20      654.45     49.00 o 
  14   0  14      123.29      122.25     28.62 o 
  16   0  14       21.62       60.16     26.20 o 
 -37   1  14       17.12        4.34     32.75 o 
 -35   1  14       28.67       13.26     21.54 o 
 -33   1  14        2.21        0.00     22.07 o 
 -31   1  14      268.43      251.50     25.89 o 
 -29   1  14      886.90      883.20     30.61 o 
 -27   1  14     1086.57     1052.94     32.38 o 
 -25   1  14     1320.48     1301.11     34.14 o 
 -23   1  14     3519.69     3316.12     47.55 o 
 -21   1  14     1620.71     1665.37     29.92 o 
 -19   1  14     2095.11     2082.56     33.43 o 
 -15   1  14      162.04      149.03     10.11 o 
 -13   1  14     1190.01     1125.56     22.52 o 
 -11   1  14     6600.79     5629.62     67.36 o 
  -9   1  14     7655.59     7346.83     84.50 o 
  -7   1  14     1410.49      941.17     20.77 o 
  -5   1  14      991.39      802.31     19.75 o 
  -3   1  14     5922.74     5827.80     71.43 o 
  -1   1  14     2387.86     2198.52     35.98 o 
   1   1  14      285.37      334.77     15.94 o 
   3   1  14     5408.04     5236.73     69.44 o 
   5   1  14       64.22       68.14     12.37 o 
   7   1  14      345.98      319.29     20.26 o 
   9   1  14      232.03      270.43     46.09 o 
  11   1  14      398.66      365.79     26.89 o 
  13   1  14      689.95      705.17     35.49 o 
  15   1  14        6.71       27.53     17.12 o 
 -38   2  14       10.03       16.98     24.36 o 
 -36   2  14      147.48      160.96     21.81 o 
 -34   2  14        0.02        0.00     15.08 o 
 -32   2  14      328.31      310.35     22.95 o 
 -30   2  14      171.43      196.74     27.85 o 
 -28   2  14      884.97      723.66     28.53 o 
 -26   2  14     3466.20     3288.43     60.84 o 
 -24   2  14     7858.67     7944.70    113.65 o 
 -22   2  14     5760.55     5888.41     88.20 o 
 -20   2  14     2440.80     2386.84     46.20 o 
 -18   2  14     1220.31     1342.68     32.81 o 
 -16   2  14      175.68      206.42     12.10 o 
 -14   2  14     8118.54     7909.22     89.84 o 
 -12   2  14     1179.95     1182.93     22.84 o 
 -10   2  14    10352.31     9038.01    100.91 o 
  -8   2  14      410.65      420.20     17.51 o 
  -6   2  14     3513.37     3969.24     51.92 o 
  -4   2  14     1563.13     1254.35     24.65 o 
  -2   2  14      273.90      244.29     15.69 o 
   0   2  14     2979.45     3013.36     44.77 o 
   2   2  14       12.10        0.00      7.56 o 
   4   2  14      992.30      990.27     54.45 o 
   6   2  14       66.38       33.77     12.32 o 
   8   2  14      301.38      234.41     18.58 o 
  10   2  14     1329.74     1612.97     50.07 o 
  12   2  14       65.91       53.54     18.14 o 
  14   2  14      182.84      230.69     21.28 o 
  16   2  14        7.59       25.01     18.19 o 
 -37   3  14        5.53        0.00     18.09 o 
 -35   3  14        1.18        0.00     16.47 o 
 -33   3  14       94.29       52.79     18.43 o 
 -31   3  14      538.17      690.32     30.19 o 
 -29   3  14        5.74        0.00     16.92 o 
 -27   3  14      760.01      779.46     29.92 o 
 -25   3  14      459.35      474.37     25.59 o 
 -23   3  14     5543.99     5072.48     81.06 o 
 -21   3  14     1628.04     1508.58     37.52 o 
 -19   3  14      368.06      333.95     19.75 o 
 -17   3  14     2725.95     2890.05     72.98 o 
 -15   3  14     1304.76     1409.26     33.28 o 
 -13   3  14     2950.11     2796.33     44.81 o 
 -11   3  14        3.19        8.00      6.31 o 
  -9   3  14     1203.34     1071.61     21.79 o 
  -7   3  14       84.70       89.56     11.08 o 
  -5   3  14     2710.22     2884.46     41.25 o 
  -3   3  14      341.56      166.04     13.11 o 
  -1   3  14     1133.29     1290.62     26.11 o 
   1   3  14        8.08        0.00      8.78 o 
   3   3  14       62.17       19.84     11.49 o 
   5   3  14       14.09        5.85     12.80 o 
   7   3  14       54.81       25.66     12.66 o 
   9   3  14      359.01      554.16     23.60 o 
  11   3  14       11.10       17.01     24.98 o 
  13   3  14        3.18       17.07     16.43 o 
  15   3  14       53.49      125.49     23.04 o 
 -36   4  14      216.65      198.27     24.42 o 
 -34   4  14        5.87        0.00     16.67 o 
 -32   4  14      143.67      196.81     34.72 o 
 -30   4  14      894.76      902.09     33.95 o 
 -28   4  14      425.73      469.93     26.47 o 
 -26   4  14      307.46      269.69     21.17 o 
 -24   4  14        6.42       24.65     14.67 o 
 -22   4  14     1702.66     1479.99     37.96 o 
 -20   4  14     4322.06     4617.17     74.83 o 
 -18   4  14        0.90        0.00     10.82 o 
 -16   4  14     3693.10     4335.35     69.32 o 
 -14   4  14      256.49      132.49     14.88 o 
 -12   4  14        1.70       47.07     25.27 o 
 -10   4  14       42.45       20.80     16.40 o 
  -8   4  14     2345.09     2102.06     39.25 o 
  -6   4  14     1229.74     1286.16     30.11 o 
  -4   4  14     1649.78     1165.40     24.90 o 
  -2   4  14      628.78      719.33     24.93 o 
   0   4  14      457.25      238.69     14.04 o 
   2   4  14     1391.04     1185.49     24.17 o 
   4   4  14      792.45      694.89     26.54 o 
   6   4  14      691.40      599.45     26.55 o 
   8   4  14        8.88       15.75     13.87 o 
  10   4  14      108.60       81.36     15.62 o 
  12   4  14       16.77       37.32     17.11 o 
  14   4  14       29.40       22.09     17.64 o 
 -35   5  14       16.10       39.48     26.69 o 
 -33   5  14      181.45      164.52     22.35 o 
 -31   5  14      288.11      223.24     23.67 o 
 -29   5  14     1459.47     1336.36     41.97 o 
 -27   5  14     1330.29     1329.16     77.73 o 
 -25   5  14       61.86       72.49     21.35 o 
 -23   5  14      650.96      512.69     27.36 o 
 -21   5  14     1967.73     2229.64     65.65 o 
 -19   5  14       28.72       32.40     13.26 o 
 -17   5  14     2708.26     2621.69     51.28 o 
 -15   5  14     1010.83      942.89     40.52 o 
 -13   5  14     2468.68     2047.44     57.73 o 
 -11   5  14        9.36        0.00     17.48 o 
  -9   5  14       17.28       55.24     11.74 o 
  -7   5  14     4812.94     4324.54     90.96 o 
  -5   5  14        0.37        0.00      8.33 o 
  -3   5  14      674.54      627.92     24.02 o 
  -1   5  14      299.28      208.96     13.90 o 
   1   5  14      369.32      576.12     21.03 o 
   3   5  14      217.72      110.59     13.13 o 
   5   5  14        0.46        0.00     12.05 o 
   7   5  14      848.21      866.84     30.58 o 
   9   5  14        0.17        1.66     11.79 o 
  11   5  14      162.54      131.93     21.26 o 
  13   5  14       93.54       89.30     30.56 o 
 -34   6  14        1.68        0.00     19.31 o 
 -32   6  14       26.56        9.59     25.70 o 
 -30   6  14       46.50       32.83     18.70 o 
 -28   6  14       14.01        0.00     16.87 o 
 -26   6  14     1556.81     1479.43     43.63 o 
 -24   6  14      665.88      657.05     63.85 o 
 -22   6  14     1839.70     1938.30     46.84 o 
 -20   6  14      394.28      464.79     34.82 o 
 -18   6  14       12.08        0.00     19.11 o 
 -16   6  14       35.95        0.00     19.33 o 
 -14   6  14     1749.24     1779.87     42.48 o 
 -12   6  14        0.83        0.89     12.74 o 
 -10   6  14    11425.53    11770.81    155.38 o 
  -8   6  14      901.65      776.15     25.17 o 
  -6   6  14      233.93      257.11     20.30 o 
  -4   6  14     1048.97     1002.90     33.53 o 
  -2   6  14     1237.70      980.09     39.21 o 
   0   6  14      746.87      786.05     31.30 o 
   2   6  14      110.96      102.92     12.82 o 
   4   6  14      100.27       56.10     11.94 o 
   6   6  14       13.57        5.50     12.21 o 
   8   6  14        1.06       26.09     13.31 o 
  10   6  14       31.65       34.55     14.50 o 
  12   6  14        0.21       16.25     18.18 o 
 -31   7  14      358.39      480.18     31.47 o 
 -29   7  14       77.49       56.71     19.72 o 
 -27   7  14       84.08       62.56     27.60 o 
 -25   7  14        8.86        0.00     22.66 o 
 -23   7  14      712.26      700.31     32.46 o 
 -21   7  14        1.01       23.49     15.83 o 
 -19   7  14        1.66        0.00     13.50 o 
 -17   7  14       82.30       69.52     18.21 o 
 -15   7  14      184.06      189.27     19.20 o 
 -13   7  14      927.50     1029.02     34.15 o 
 -11   7  14      160.72      184.69     18.15 o 
  -9   7  14      330.68      305.45     26.61 o 
  -7   7  14      302.63      462.38     26.84 o 
  -5   7  14     1929.08     1815.28     44.75 o 
  -3   7  14      618.36      557.75     27.86 o 
  -1   7  14     1297.80     1283.29     37.57 o 
   1   7  14       40.43       38.08     15.25 o 
   3   7  14       39.52       34.42     11.68 o 
   5   7  14       93.34       79.98     13.52 o 
   7   7  14      242.06      255.84     21.11 o 
   9   7  14      120.30      208.46     21.09 o 
 -30   8  14        0.16        0.00     23.53 o 
 -28   8  14       14.48        0.00     17.47 o 
 -26   8  14        4.04        2.75     22.95 o 
 -24   8  14      374.60      373.33     26.76 o 
 -22   8  14       76.14      157.65     21.18 o 
 -20   8  14       75.93       84.23     35.86 o 
 -18   8  14       15.01       16.91     15.48 o 
 -16   8  14       62.05       69.07     18.80 o 
 -14   8  14      102.57       94.42     17.06 o 
 -12   8  14      142.27       89.40     17.35 o 
 -10   8  14       97.39      150.93     17.98 o 
  -8   8  14      384.10      308.71     24.14 o 
  -6   8  14      125.97      103.26     18.46 o 
  -4   8  14        0.12       18.08     16.00 o 
  -2   8  14      167.22      213.66     21.11 o 
   0   8  14      325.58      326.99     23.86 o 
   2   8  14      187.19      159.85     19.50 o 
   4   8  14        2.59        0.00     14.17 o 
   6   8  14        0.02       19.53     18.30 o 
   8   8  14       21.02       64.08     21.33 o 
 -25   9  14      102.04      127.22     25.52 o 
 -23   9  14      334.65      366.38     33.10 o 
 -21   9  14      295.84      291.63     30.77 o 
 -19   9  14        2.12        0.00     19.32 o 
 -17   9  14        5.63       17.35     16.76 o 
 -15   9  14      496.00      531.28     30.90 o 
 -13   9  14      231.59      284.45     23.70 o 
 -11   9  14      141.48      107.89     18.79 o 
  -9   9  14       32.39       51.53     17.94 o 
  -7   9  14     1099.43     1136.56     38.94 o 
  -5   9  14      336.06      279.90     24.51 o 
  -3   9  14      498.58      598.23     31.72 o 
  -1   9  14      148.69      141.19     21.04 o 
   1   9  14        0.06        8.69     15.76 o 
   3   9  14        4.34        6.74     25.40 o 
 -22  10  14       32.86       17.43     33.23 o 
 -20  10  14       15.13        5.86     22.56 o 
 -18  10  14       43.07       41.28     21.44 o 
 -16  10  14       53.03       37.15     19.20 o 
 -14  10  14       38.29       22.25     17.66 o 
 -12  10  14      422.33      521.42     46.91 o 
 -10  10  14       19.33       38.01     22.86 o 
  -8  10  14       34.66       18.11     18.60 o 
  -6  10  14       10.21       28.11     20.70 o 
  -4  10  14        0.53       19.66     27.15 o 
  -2  10  14       75.46      146.25     32.99 o 
   0  10  14        3.36        0.00     34.84 o 
 -37   1  15        0.42        0.00     22.27 o 
 -35   1  15      167.62      191.74     28.26 o 
 -33   1  15       85.16       79.15     22.61 o 
 -31   1  15      293.84      196.01     22.18 o 
 -29   1  15      631.42      762.46     29.86 o 
 -27   1  15     1077.06     1206.33     46.02 o 
 -25   1  15       28.51       82.59     14.70 o 
 -23   1  15        5.06       10.56     30.08 o 
 -21   1  15     5645.16     6157.46     79.41 o 
 -19   1  15       60.44       13.73      9.31 o 
 -17   1  15    11111.31    12372.86    135.12 o 
 -15   1  15        9.12        0.00      7.56 o 
 -13   1  15     2861.49     2972.88     41.83 o 
 -11   1  15      890.59     1141.12     26.89 o 
  -9   1  15     1637.65     1874.70     32.91 o 
  -7   1  15      859.40      680.69     18.59 o 
  -5   1  15      566.50      684.32     21.37 o 
  -3   1  15      199.15      106.13     10.38 o 
  -1   1  15      573.97      552.59     18.88 o 
   1   1  15     1980.18     1652.91     32.54 o 
   3   1  15      101.12      142.60     13.55 o 
   5   1  15        3.33       23.43     11.38 o 
   7   1  15      127.50      121.95     16.09 o 
   9   1  15      734.71      794.05     35.68 o 
  11   1  15        4.24       26.74     16.80 o 
  13   1  15        0.08        1.78     14.85 o 
  15   1  15       98.90       97.12     21.04 o 
 -38   2  15       77.77       16.68     24.85 o 
 -36   2  15      343.78      383.23     37.11 o 
 -34   2  15      243.42      277.22     23.98 o 
 -32   2  15        0.08        0.00     19.20 o 
 -30   2  15      489.01      419.51     24.92 o 
 -28   2  15      898.40      825.90     39.40 o 
 -26   2  15       89.90       87.48     16.12 o 
 -24   2  15      571.82      595.77     43.67 o 
 -22   2  15     7192.07     7103.22    103.10 o 
 -20   2  15      155.74      189.33     16.58 o 
 -18   2  15     2156.17     1794.21     38.72 o 
 -16   2  15       17.04       26.53      8.87 o 
 -14   2  15      643.98      727.30     18.46 o 
 -12   2  15     1085.02      985.04     21.71 o 
 -10   2  15     2165.39     2295.12     35.43 o 
  -8   2  15     2298.93     2554.77     38.20 o 
  -6   2  15        8.14       11.06      7.56 o 
  -4   2  15     2551.17     2712.31     40.92 o 
  -2   2  15     2745.22     2813.48     48.53 o 
   0   2  15       57.20       66.37      9.96 o 
   2   2  15       13.34        0.00     20.39 o 
   4   2  15        3.86        0.00     13.38 o 
   6   2  15        9.31        0.00     11.59 o 
   8   2  15        0.00       26.56     12.85 o 
  10   2  15      156.10      202.79     36.14 o 
  12   2  15       56.20       68.02     18.17 o 
  14   2  15       20.57        9.79     14.78 o 
 -37   3  15      866.70      856.02     36.39 o 
 -35   3  15       31.43       31.20     17.50 o 
 -33   3  15       89.42       40.92     17.99 o 
 -31   3  15        0.23        0.00     14.58 o 
 -29   3  15      335.45      359.84     24.22 o 
 -27   3  15      413.63      426.58     31.98 o 
 -25   3  15      575.15      620.75     28.06 o 
 -23   3  15     2734.29     2690.59     53.24 o 
 -21   3  15     1816.90     1566.78     38.65 o 
 -19   3  15     1705.12     1579.33     47.62 o 
 -17   3  15        4.14       10.13     11.31 o 
 -15   3  15     4315.72     4043.62     65.19 o 
 -13   3  15     1225.40      978.02     28.71 o 
 -11   3  15      885.31     1066.96     37.74 o 
  -9   3  15      482.18      570.41     17.56 o 
  -7   3  15     2012.17     2036.39     33.20 o 
  -5   3  15     1197.10     1240.23     41.33 o 
  -3   3  15        1.63       10.79     14.27 o 
  -1   3  15      897.41      661.50     27.30 o 
   1   3  15      108.99      155.31     32.38 o 
   3   3  15      189.47      220.24     19.10 o 
   5   3  15      661.91      592.10     26.36 o 
   7   3  15      282.37      251.51     20.14 o 
   9   3  15      257.24      263.04     17.91 o 
  11   3  15      132.70      110.25     20.70 o 
  13   3  15       64.01       84.95     25.23 o 
 -36   4  15        0.21        0.00     24.75 o 
 -34   4  15        1.93        0.00     16.64 o 
 -32   4  15       21.73        7.06     16.60 o 
 -30   4  15        0.82        0.00     15.51 o 
 -28   4  15      486.08      512.96     28.18 o 
 -26   4  15        1.86       21.54     30.92 o 
 -24   4  15        0.39        0.00     14.91 o 
 -22   4  15       72.56       28.67     14.21 o 
 -20   4  15       69.55       35.56     18.95 o 
 -18   4  15        4.01        4.46     15.30 o 
 -16   4  15     3758.97     4023.23     66.62 o 
 -14   4  15      338.25      315.76     35.12 o 
 -12   4  15      813.05      729.16     48.51 o 
 -10   4  15     3508.55     3948.67     82.74 o 
  -8   4  15       24.44       20.64      9.15 o 
  -6   4  15      452.24      393.79     19.02 o 
  -4   4  15      635.27      552.52     23.46 o 
  -2   4  15     3037.87     2493.12     40.48 o 
   0   4  15       69.15       92.60     11.66 o 
   2   4  15      755.71      837.88     34.66 o 
   4   4  15      212.12      280.86     19.88 o 
   6   4  15      392.48      425.95     23.88 o 
   8   4  15       22.76       37.35     14.06 o 
  10   4  15       35.03       29.30     14.29 o 
  12   4  15        0.02        5.13     16.57 o 
 -35   5  15       39.03       40.45     28.97 o 
 -33   5  15        9.50        0.00     16.67 o 
 -31   5  15        0.08        0.00     16.29 o 
 -29   5  15      153.84      121.90     20.46 o 
 -27   5  15       94.35      118.32     19.23 o 
 -25   5  15     1411.30     1496.26     46.79 o 
 -23   5  15      396.85      334.26     23.74 o 
 -21   5  15     4369.21     4143.45     72.22 o 
 -19   5  15     2262.11     1948.43     62.34 o 
 -17   5  15     2404.09     2482.37     92.42 o 
 -15   5  15       12.71       19.65     20.05 o 
 -13   5  15     1083.47     1138.29     43.81 o 
 -11   5  15     3903.96     3602.29     80.59 o 
  -9   5  15     2085.16     2145.71     43.88 o 
  -7   5  15     1514.37     1424.29     48.35 o 
  -5   5  15       77.30       73.83     11.20 o 
  -3   5  15       48.73        5.98      9.63 o 
  -1   5  15       13.94       23.52     11.13 o 
   1   5  15        5.82        0.00     10.00 o 
   3   5  15      845.89      743.51     44.78 o 
   5   5  15      234.68      262.37     19.83 o 
   7   5  15        0.59        0.00     11.66 o 
   9   5  15       70.95      125.46     17.86 o 
  11   5  15        9.85       55.94     18.83 o 
 -34   6  15      352.39      451.40     31.75 o 
 -32   6  15      139.95      169.85     23.58 o 
 -30   6  15      382.24      362.77     27.31 o 
 -28   6  15      143.33      170.98     21.72 o 
 -26   6  15       34.35       14.99     17.25 o 
 -24   6  15        1.61        0.00     15.10 o 
 -22   6  15     1329.82     1287.66     50.11 o 
 -20   6  15      504.96      505.81     36.37 o 
 -18   6  15      393.07      453.79     33.41 o 
 -16   6  15        5.19       12.22     21.06 o 
 -14   6  15       86.45      145.21     16.76 o 
 -12   6  15        3.85        4.12     12.09 o 
 -10   6  15       39.10       81.43     14.41 o 
  -8   6  15     5071.48     4539.02     96.28 o 
  -6   6  15        8.40       28.72     15.38 o 
  -4   6  15     2585.02     2249.78     49.27 o 
  -2   6  15      840.82      789.37     30.78 o 
   0   6  15       81.55       35.42     11.56 o 
   2   6  15     1096.45     1029.88     27.83 o 
   4   6  15       44.23       80.19     14.81 o 
   6   6  15      143.82      125.29     16.68 o 
   8   6  15      252.32      210.68     19.83 o 
  10   6  15       99.91      173.84     20.06 o 
 -31   7  15      113.63      153.13     24.56 o 
 -29   7  15       10.42        0.00     23.82 o 
 -27   7  15      393.34      490.29     52.15 o 
 -25   7  15      144.73      133.95     28.99 o 
 -23   7  15       17.66        0.00     22.52 o 
 -21   7  15      179.74      174.31     20.19 o 
 -19   7  15     1570.85     1621.37     43.57 o 
 -17   7  15       18.18        6.86     13.99 o 
 -15   7  15     1373.74     1489.18     40.50 o 
 -13   7  15      772.31      551.51     27.42 o 
 -11   7  15      171.15      201.69     18.46 o 
  -9   7  15       11.19        9.95     20.52 o 
  -7   7  15      346.86      293.11     22.35 o 
  -5   7  15      649.98      590.72     28.98 o 
  -3   7  15      127.80       88.45     31.14 o 
  -1   7  15      773.60      812.51     32.11 o 
   1   7  15      248.56      253.29     21.32 o 
   3   7  15       78.97       94.37     17.10 o 
   5   7  15       42.28       29.26     13.69 o 
   7   7  15       36.73       66.82     26.44 o 
 -30   8  15      146.69      197.54     25.68 o 
 -28   8  15      126.25      124.72     22.08 o 
 -26   8  15       83.78       61.92     19.63 o 
 -24   8  15       82.74       21.06     30.94 o 
 -22   8  15       52.40       18.85     22.62 o 
 -20   8  15      214.61      251.43     24.50 o 
 -18   8  15      957.87      982.40     36.57 o 
 -16   8  15       67.09      138.12     19.15 o 
 -14   8  15     2132.72     2160.92     51.17 o 
 -12   8  15       37.61       36.18     15.48 o 
 -10   8  15      286.95      277.61     29.12 o 
  -8   8  15     1280.45     1503.06     43.19 o 
  -6   8  15     1143.86     1205.80     39.47 o 
  -4   8  15       32.92       34.93     16.04 o 
  -2   8  15      289.59      279.88     22.92 o 
   0   8  15      301.96      289.52     23.43 o 
   2   8  15       27.24       42.35     16.13 o 
   4   8  15        0.06       13.75     16.08 o 
   6   8  15        2.82       25.36     17.95 o 
 -25   9  15      444.12      481.08     37.49 o 
 -23   9  15       24.29        5.27     18.48 o 
 -21   9  15       76.45       68.32     19.77 o 
 -19   9  15        0.34        1.41     19.91 o 
 -17   9  15        0.37        0.00     15.14 o 
 -15   9  15       20.18       25.32     17.06 o 
 -13   9  15      237.73      253.11     23.22 o 
 -11   9  15      108.05      166.26     27.26 o 
  -9   9  15      133.21      101.25     20.50 o 
  -7   9  15      219.31      234.53     23.42 o 
  -5   9  15      787.38      692.55     33.02 o 
  -3   9  15      178.50      194.69     22.03 o 
  -1   9  15       77.65      110.67     19.08 o 
   1   9  15       26.61       72.18     18.28 o 
   3   9  15       55.97       10.24     20.11 o 
 -20  10  15      300.87      306.43     32.05 o 
 -18  10  15      103.22      131.62     22.36 o 
 -16  10  15       23.64       33.60     19.64 o 
 -14  10  15       70.95       65.40     20.27 o 
 -12  10  15     1540.57     1432.78     87.32 o 
 -10  10  15       11.18        2.45     21.56 o 
  -8  10  15      778.73      784.39     35.75 o 
  -6  10  15        6.34       15.19     18.15 o 
  -4  10  15        0.26       10.17     27.22 o 
  -2  10  15      114.09      129.78     26.24 o 
 -38   0  16       97.90      145.06     41.72 o 
 -36   0  16      255.81      353.18     48.03 o 
 -34   0  16      124.79       96.06     33.47 o 
 -32   0  16      218.13      257.61     39.30 o 
 -30   0  16     1046.80     1163.35     64.04 o 
 -28   0  16        0.28       14.55     25.23 o 
 -26   0  16    10651.98    10230.12    167.29 o 
 -24   0  16     1918.25     2330.86     87.57 o 
 -22   0  16    21413.11    21354.85    319.86 o 
 -20   0  16     3629.67     3824.20     74.32 o 
 -18   0  16     2472.82     2331.86     66.22 o 
 -16   0  16      967.24      957.68     31.70 o 
 -14   0  16     3594.28     3626.46     88.78 o 
 -12   0  16      436.25      590.85     25.82 o 
 -10   0  16      245.79      349.77     21.71 o 
  -8   0  16        2.09       11.62     11.49 o 
  -6   0  16      379.11      309.82     20.17 o 
  -4   0  16     3152.99     2754.91     59.65 o 
  -2   0  16     1706.44     1618.34     59.91 o 
   0   0  16     2328.30     2223.99     55.27 o 
   2   0  16     4186.53     4185.50     85.50 o 
   4   0  16      629.98      395.87     33.96 o 
   6   0  16     1077.75      656.46     33.53 o 
   8   0  16      208.86      272.16     35.41 o 
  10   0  16      210.63      294.48     36.39 o 
  12   0  16       38.02       46.09     26.68 o 
  14   0  16       84.74       80.53     28.62 o 
 -39   1  16        0.40       24.29     25.72 o 
 -37   1  16       27.26       35.70     31.78 o 
 -35   1  16      534.30      505.20     37.37 o 
 -33   1  16       12.52        0.00     18.83 o 
 -31   1  16        1.81        4.44     18.33 o 
 -29   1  16     1210.24     1055.32     33.23 o 
 -27   1  16     5904.23     5745.11     89.61 o 
 -25   1  16      169.23      175.27     17.53 o 
 -23   1  16     2917.91     2671.75     51.10 o 
 -21   1  16      100.10      102.82     15.47 o 
 -19   1  16      409.93      336.00     16.02 o 
 -17   1  16       34.49        1.57      8.56 o 
 -15   1  16     1023.03     1282.68     25.72 o 
 -13   1  16      230.61      212.10     12.10 o 
 -11   1  16       16.40        0.00      7.56 o 
  -9   1  16     4452.69     4068.75     54.15 o 
  -7   1  16    11057.38    10687.31    120.20 o 
  -5   1  16      454.54      654.76     20.09 o 
  -3   1  16     5033.13     4733.84     62.88 o 
  -1   1  16        3.66        0.00      9.38 o 
   1   1  16      276.91      286.81     16.05 o 
   3   1  16      171.94      150.80     14.45 o 
   5   1  16       36.48        1.06     11.00 o 
   7   1  16      886.04      929.77     32.43 o 
   9   1  16      331.28      437.85     29.26 o 
  11   1  16       23.13       11.58     15.54 o 
  13   1  16        9.63       43.18     18.52 o 
 -38   2  16        5.34        0.00     40.75 o 
 -36   2  16        8.81        0.00     24.98 o 
 -34   2  16      418.44      435.20     26.90 o 
 -32   2  16      118.69      122.23     19.15 o 
 -30   2  16      138.89      124.63     18.08 o 
 -28   2  16      570.20      648.71     28.54 o 
 -26   2  16      725.36      854.24     31.13 o 
 -24   2  16     2492.09     2147.95     46.44 o 
 -22   2  16       24.98       24.19     13.95 o 
 -20   2  16     2231.73     2430.40     47.42 o 
 -18   2  16     2781.25     3262.20     57.31 o 
 -16   2  16      337.18      458.08     21.01 o 
 -14   2  16      131.71      209.58     12.88 o 
 -12   2  16      620.62      436.52     16.23 o 
 -10   2  16     1458.67     1301.95     26.00 o 
  -8   2  16      795.16      648.63     22.27 o 
  -6   2  16     7670.71     6729.80     82.21 o 
  -4   2  16      753.19      554.75     28.78 o 
  -2   2  16      430.66      334.94     16.59 o 
   0   2  16     2174.87     1861.07     41.24 o 
   2   2  16      736.64      668.75     26.32 o 
   4   2  16      644.41      706.94     28.12 o 
   6   2  16      492.39      344.97     22.21 o 
   8   2  16        0.78       14.34     12.55 o 
  10   2  16        7.79       14.31     15.54 o 
  12   2  16       80.38      193.23     23.98 o 
 -37   3  16        0.41        0.00     18.51 o 
 -35   3  16       31.15        0.00     17.84 o 
 -33   3  16      337.94      402.78     27.01 o 
 -31   3  16       34.84       42.80     16.92 o 
 -29   3  16      820.15      788.42     31.49 o 
 -27   3  16      262.52      271.08     21.51 o 
 -25   3  16        8.64       20.61     14.96 o 
 -23   3  16     1476.78     1447.74     38.80 o 
 -21   3  16      440.77      562.91     25.48 o 
 -19   3  16     4800.24     4371.98     71.42 o 
 -17   3  16     2743.97     2922.38     53.67 o 
 -15   3  16      723.53      529.56     24.56 o 
 -13   3  16       82.49       63.10     13.66 o 
 -11   3  16      672.33      820.78     20.85 o 
  -9   3  16      360.01      340.55     14.98 o 
  -7   3  16     4094.87     4251.93     65.87 o 
  -5   3  16      214.37      246.55     16.09 o 
  -3   3  16     2210.58     2101.57     43.24 o 
  -1   3  16      118.45      103.13     14.33 o 
   1   3  16       41.60        0.00     22.13 o 
   3   3  16      143.58      212.32     17.95 o 
   5   3  16      262.31      308.13     21.49 o 
   7   3  16      799.00      734.29     29.96 o 
   9   3  16      340.03      481.54     22.36 o 
  11   3  16        1.59        0.55     46.57 o 
  13   3  16      117.09      201.82     29.59 o 
 -36   4  16       46.40       60.59     21.10 o 
 -34   4  16      120.72      160.15     22.67 o 
 -32   4  16       83.75      132.58     21.09 o 
 -30   4  16      169.44      158.15     20.98 o 
 -28   4  16      127.44       79.79     18.15 o 
 -26   4  16     7236.85     6835.14    105.78 o 
 -24   4  16      161.26      142.56     18.45 o 
 -22   4  16     2255.41     2134.64     47.51 o 
 -20   4  16     1106.02     1051.90     32.69 o 
 -18   4  16      249.94      314.53     21.30 o 
 -16   4  16     4679.59     4388.12     83.04 o 
 -14   4  16     1742.14     1840.76    134.38 o 
 -12   4  16     6627.60     6291.83    399.99 o 
 -10   4  16      524.54      525.48     31.68 o 
  -8   4  16     1274.44     1192.16     30.04 o 
  -6   4  16     1474.65     1670.95     37.02 o 
  -4   4  16     4909.47     4280.93     69.08 o 
  -2   4  16      145.94      207.64     13.93 o 
   0   4  16       66.09       30.40     14.83 o 
   2   4  16      549.55      610.36     26.26 o 
   4   4  16      306.83      232.62     16.30 o 
   6   4  16       28.03       77.61     15.44 o 
   8   4  16       84.57      110.01     18.72 o 
  10   4  16       80.96      102.73     43.42 o 
  12   4  16        2.70        0.00     24.26 o 
 -35   5  16      168.36      212.61     25.41 o 
 -33   5  16       82.77       55.19     20.52 o 
 -31   5  16       13.72        0.00     16.25 o 
 -29   5  16      244.22      211.64     27.87 o 
 -27   5  16     1754.60     1599.62     44.23 o 
 -25   5  16        8.73        4.76     15.34 o 
 -23   5  16      588.14      507.33     27.96 o 
 -21   5  16     1286.24     1375.26     39.33 o 
 -19   5  16      268.38      270.19     32.99 o 
 -17   5  16      645.60      783.97     42.38 o 
 -15   5  16       99.53      107.70     22.73 o 
 -13   5  16     1532.19     1325.85     48.02 o 
 -11   5  16     1149.06     1498.32     37.04 o 
  -9   5  16     1091.86     1042.32     42.54 o 
  -7   5  16      557.44      694.23     49.24 o 
  -5   5  16      377.04      225.13     17.17 o 
  -3   5  16      599.00      535.35     22.13 o 
  -1   5  16      467.52      334.90     17.69 o 
   1   5  16     2475.24     2087.78     46.56 o 
   3   5  16      340.35      327.52     21.52 o 
   5   5  16        3.10       51.71     14.34 o 
   7   5  16        5.90       22.72     15.42 o 
   9   5  16      181.80      273.06     22.46 o 
 -34   6  16        3.58        0.00     19.43 o 
 -32   6  16      117.35      175.48     54.85 o 
 -30   6  16      327.70      326.82     27.14 o 
 -28   6  16      227.38      273.36     24.23 o 
 -26   6  16      355.27      373.34     26.14 o 
 -24   6  16     1386.85     1433.69     54.14 o 
 -22   6  16      329.43      368.75     40.02 o 
 -20   6  16      730.82      697.91     40.17 o 
 -18   6  16      302.15      272.37     58.70 o 
 -16   6  16       61.00       48.92     24.26 o 
 -14   6  16     1213.38     1170.41     35.11 o 
 -12   6  16      629.63      516.56     25.73 o 
 -10   6  16     1050.57     1124.30     46.21 o 
  -8   6  16      207.85      172.66     24.48 o 
  -6   6  16     7784.98     8201.30    118.59 o 
  -4   6  16      912.36      812.83     30.99 o 
  -2   6  16        3.12        0.00     12.94 o 
   0   6  16        2.69        0.00     10.34 o 
   2   6  16       38.85       17.72     12.52 o 
   4   6  16       63.37       97.91     15.70 o 
   6   6  16       77.92       92.03     23.48 o 
   8   6  16      127.05      143.33     18.86 o 
 -31   7  16        0.97        0.00     26.68 o 
 -29   7  16        1.59        0.00     30.56 o 
 -27   7  16      116.14       96.44     29.33 o 
 -25   7  16      509.13      425.26     37.47 o 
 -23   7  16       54.02       18.48     24.10 o 
 -21   7  16       76.38      130.96     19.11 o 
 -19   7  16      596.54      638.61     82.03 o 
 -17   7  16        2.75        0.00     13.10 o 
 -15   7  16        0.10        0.00     13.53 o 
 -13   7  16      209.60      222.82     20.03 o 
 -11   7  16     1345.15     1290.08    121.77 o 
  -9   7  16     1002.55     1002.06     44.87 o 
  -7   7  16      150.76      155.56     19.63 o 
  -5   7  16       18.91        0.00     14.50 o 
  -3   7  16       82.29       75.72     17.06 o 
  -1   7  16       47.68       37.40     15.26 o 
   1   7  16       33.65       18.49     14.28 o 
   3   7  16       33.96       61.80     20.63 o 
   5   7  16       72.93       87.93     21.44 o 
   7   7  16       41.30       61.91     16.61 o 
 -28   8  16       13.91       11.71     18.61 o 
 -26   8  16        2.50        0.00     17.04 o 
 -24   8  16       76.54      110.70     21.08 o 
 -22   8  16        0.41        0.00     16.16 o 
 -20   8  16        3.07        0.00     14.46 o 
 -18   8  16       41.20       53.18     16.98 o 
 -16   8  16       20.47       14.47     15.64 o 
 -14   8  16      110.60      138.14     19.39 o 
 -12   8  16      150.52      116.33     25.18 o 
 -10   8  16      187.90      201.92     30.81 o 
  -8   8  16       58.33       69.66     18.97 o 
  -6   8  16       64.96       25.68     16.88 o 
  -4   8  16       38.11       73.90     18.37 o 
  -2   8  16       34.71       86.94     17.97 o 
   0   8  16       82.06       83.36     17.40 o 
   2   8  16       52.69       58.94     19.50 o 
   4   8  16        6.50        9.58     18.52 o 
 -25   9  16      158.12      128.76     23.27 o 
 -23   9  16        3.48        0.00     17.23 o 
 -21   9  16        0.07        0.00     16.70 o 
 -19   9  16      749.90      933.15     38.71 o 
 -17   9  16      299.57      260.73     24.23 o 
 -15   9  16      239.95      234.54     23.81 o 
 -13   9  16     1175.25     1285.22     85.14 o 
 -11   9  16      122.91      144.26     27.63 o 
  -9   9  16       85.53       34.45     24.10 o 
  -7   9  16        1.72       13.78     17.20 o 
  -5   9  16      115.32       79.73     18.92 o 
  -3   9  16       22.15        6.84     16.21 o 
  -1   9  16        3.26        5.75     20.03 o 
   1   9  16        0.09       15.30     16.75 o 
 -20  10  16      182.18      197.70     25.35 o 
 -18  10  16        8.83       14.00     18.61 o 
 -16  10  16       20.71        1.62     18.53 o 
 -14  10  16       19.10       28.98     26.58 o 
 -12  10  16      104.03      148.18     40.99 o 
 -10  10  16       40.85      116.19     27.83 o 
  -8  10  16      106.92      178.84     22.80 o 
  -6  10  16        2.70        1.90     17.56 o 
 -39   1  17      128.04      135.58     31.17 o 
 -37   1  17       14.55        0.00     22.17 o 
 -35   1  17       86.13      101.44     25.55 o 
 -33   1  17      136.82      109.76     23.95 o 
 -31   1  17      757.20      777.26     69.86 o 
 -29   1  17      630.73      574.08     27.39 o 
 -27   1  17      202.62      296.76     35.76 o 
 -25   1  17      314.47      421.51     24.10 o 
 -23   1  17      107.72       67.81     15.00 o 
 -21   1  17      698.05      666.34     26.79 o 
 -19   1  17     1536.28     1281.87     38.23 o 
 -17   1  17     5348.19     5042.39     64.32 o 
 -15   1  17      214.88      278.83     17.12 o 
 -13   1  17     1014.46      902.39     22.52 o 
 -11   1  17      423.37      451.34     17.27 o 
  -9   1  17      231.22      223.85     13.68 o 
  -7   1  17      130.35      127.22     11.91 o 
  -5   1  17      401.66      397.48     17.95 o 
  -3   1  17     2448.04     2831.98     44.86 o 
  -1   1  17     2259.47     1824.56     35.61 o 
   1   1  17     3155.01     2908.49     48.01 o 
   3   1  17     1660.92     1538.70     34.32 o 
   5   1  17      111.73      147.32     17.72 o 
   7   1  17       19.57       32.29     14.00 o 
   9   1  17       64.54       47.40     17.49 o 
  11   1  17       22.84       22.80     17.84 o 
 -38   2  17        5.05        6.31     24.85 o 
 -36   2  17        0.11        0.00     22.26 o 
 -34   2  17      124.40       62.57     18.52 o 
 -32   2  17      482.21      434.02     26.41 o 
 -30   2  17        9.90       12.81     15.06 o 
 -28   2  17      825.45      748.44     30.24 o 
 -26   2  17      647.12      601.19     30.62 o 
 -24   2  17       11.46        9.45     13.73 o 
 -22   2  17     1563.00     1515.12     48.70 o 
 -20   2  17      177.58      167.56     22.07 o 
 -18   2  17      710.86      727.97     27.72 o 
 -16   2  17      256.87      266.46     15.72 o 
 -14   2  17      967.33      993.80     23.18 o 
 -12   2  17        0.28        2.86      8.30 o 
 -10   2  17     1876.61     1735.27     31.60 o 
  -8   2  17      144.98      266.96     14.27 o 
  -6   2  17      350.35      426.34     18.21 o 
  -4   2  17       70.50       53.81     10.56 o 
  -2   2  17      117.25      163.44     32.12 o 
   0   2  17       66.86       22.15     13.05 o 
   2   2  17      129.49       98.85     15.01 o 
   4   2  17      155.99      149.04     17.22 o 
   6   2  17        4.39        0.00     12.50 o 
   8   2  17       12.00       18.25     13.10 o 
  10   2  17        1.54        0.00     14.55 o 
  12   2  17       77.20       51.83     19.20 o 
 -37   3  17       44.33       26.08     19.62 o 
 -35   3  17       16.37       13.26     17.95 o 
 -33   3  17      296.84      328.39     25.56 o 
 -31   3  17        9.12        0.00     14.82 o 
 -29   3  17      459.86      477.17     27.63 o 
 -27   3  17      431.49      357.41     23.76 o 
 -25   3  17      284.73      316.07     22.27 o 
 -23   3  17      919.33      982.67     32.98 o 
 -21   3  17       82.88       91.59     15.82 o 
 -19   3  17      331.39      309.79     29.68 o 
 -17   3  17      181.65      151.62     16.45 o 
 -15   3  17     3215.29     2749.27     52.03 o 
 -13   3  17     1327.05     1399.41     35.54 o 
 -11   3  17      884.87      763.01     21.28 o 
  -9   3  17        2.80        0.00      9.25 o 
  -7   3  17     1822.55     1797.41     38.66 o 
  -5   3  17     1093.27     1076.36     30.20 o 
  -3   3  17     1885.52     1705.03     39.34 o 
  -1   3  17      551.32      564.56     24.54 o 
   1   3  17     1039.29      947.63     30.78 o 
   3   3  17      259.46      269.72     19.94 o 
   5   3  17       10.43       31.62     13.37 o 
   7   3  17       15.81       84.58     21.19 o 
   9   3  17       38.08       65.32     15.46 o 
  11   3  17       71.72       90.31     23.26 o 
 -36   4  17       89.87       71.94     21.98 o 
 -34   4  17       99.17      142.88     22.18 o 
 -32   4  17      625.30      594.07     31.95 o 
 -30   4  17      372.46      291.69     23.86 o 
 -28   4  17       37.12       35.97     16.48 o 
 -26   4  17      313.95      399.16     25.21 o 
 -24   4  17      196.92      259.35     23.94 o 
 -22   4  17      596.87      768.54     31.33 o 
 -20   4  17      195.87      190.00     18.90 o 
 -18   4  17     1639.72     1743.53     47.01 o 
 -16   4  17       34.02       69.97     20.09 o 
 -14   4  17      353.27      293.79     40.27 o 
 -12   4  17      320.74      210.15     23.95 o 
 -10   4  17      907.27      785.35     38.09 o 
  -8   4  17      277.51      149.19     31.78 o 
  -6   4  17       13.39        7.10     12.28 o 
  -4   4  17      389.17      338.84     19.99 o 
  -2   4  17      861.29      829.94     28.46 o 
   0   4  17       66.55       99.43     15.44 o 
   2   4  17      885.89      724.76     40.70 o 
   4   4  17        0.99       10.37     10.77 o 
   6   4  17       87.40      100.25     15.94 o 
   8   4  17       24.09       25.47     14.64 o 
  10   4  17       57.73       69.35     20.41 o 
 -35   5  17        2.42       13.35     19.86 o 
 -33   5  17        3.81        0.00     18.08 o 
 -31   5  17      687.52      607.87     32.72 o 
 -29   5  17       15.41        0.00     16.61 o 
 -27   5  17      180.56       82.44     19.28 o 
 -25   5  17       10.66        0.00     15.56 o 
 -23   5  17       69.45       73.53     17.92 o 
 -21   5  17     4537.91     4227.76     94.45 o 
 -19   5  17     2071.19     1852.11     59.79 o 
 -17   5  17     5060.58     5257.53    108.08 o 
 -15   5  17      218.82      270.74     27.86 o 
 -13   5  17     1240.77     1384.44     50.88 o 
 -11   5  17     1004.25     1109.43     45.85 o 
  -9   5  17      183.58      154.43     23.18 o 
  -7   5  17      390.95      385.95     29.94 o 
  -5   5  17     1164.24      915.36     40.20 o 
  -3   5  17      240.06      222.29     15.40 o 
  -1   5  17      290.92      233.91     29.06 o 
   1   5  17        0.39        0.00     11.88 o 
   3   5  17       49.59       48.45     14.18 o 
   5   5  17       56.73       91.25     16.29 o 
   7   5  17       16.57       16.05     18.42 o 
   9   5  17       10.98       26.33     16.04 o 
 -34   6  17       77.22       41.26     21.76 o 
 -32   6  17      289.74      322.13     27.80 o 
 -30   6  17      127.19      173.48     22.76 o 
 -28   6  17      303.89      364.58     35.60 o 
 -26   6  17       35.48       80.88     29.35 o 
 -24   6  17       10.44        0.00     27.17 o 
 -22   6  17      192.26      204.00     28.66 o 
 -20   6  17        2.85        0.00     20.52 o 
 -18   6  17     1953.16     1994.04     62.23 o 
 -16   6  17      884.13      952.29     45.37 o 
 -14   6  17      182.61      227.99     19.21 o 
 -12   6  17     1093.47      987.05     70.34 o 
 -10   6  17      236.73      350.29     33.23 o 
  -8   6  17     1087.06      913.82     41.84 o 
  -6   6  17      636.87      480.77     33.71 o 
  -4   6  17      922.57      717.65     29.33 o 
  -2   6  17      332.18      340.94     22.55 o 
   0   6  17        1.93       29.34     22.32 o 
   2   6  17      244.50      399.47     27.60 o 
   4   6  17      592.76      650.97     28.64 o 
   6   6  17        9.55       21.92     14.50 o 
 -31   7  17      293.45      311.51     37.56 o 
 -29   7  17        0.59        0.00     24.36 o 
 -27   7  17      622.40      658.40     44.15 o 
 -25   7  17        7.17        0.00     21.62 o 
 -23   7  17      357.94      279.62     32.46 o 
 -21   7  17        1.06        0.00     13.63 o 
 -19   7  17        0.25        0.00     19.37 o 
 -17   7  17      297.74      279.83     22.18 o 
 -15   7  17     1406.18     1783.68     69.83 o 
 -13   7  17       98.64      145.07     26.87 o 
 -11   7  17     1654.47     1678.80     57.75 o 
  -9   7  17       30.55      107.46     29.11 o 
  -7   7  17       23.50       39.02     20.38 o 
  -5   7  17       19.25       84.76     17.54 o 
  -3   7  17        5.10       37.93     15.64 o 
  -1   7  17       31.36       27.23     15.34 o 
   1   7  17        1.85       11.50     17.40 o 
   3   7  17       20.28       25.45     18.67 o 
   5   7  17       74.02      101.65     23.65 o 
 -28   8  17       58.65       23.75     18.47 o 
 -26   8  17      130.50      137.54     27.96 o 
 -24   8  17     1712.69     1562.60     47.27 o 
 -22   8  17       23.81        6.02     16.95 o 
 -20   8  17     1073.37      928.88     57.78 o 
 -18   8  17      302.57      283.62     23.83 o 
 -16   8  17      343.83      329.78     23.86 o 
 -14   8  17       23.66       48.07     23.40 o 
 -12   8  17     1247.25     1181.65     50.96 o 
 -10   8  17       86.95      180.75     28.25 o 
  -8   8  17      313.54      232.68     29.61 o 
  -6   8  17       14.54       11.97     16.47 o 
  -4   8  17       21.54       24.26     15.63 o 
  -2   8  17      221.63      220.64     21.74 o 
   0   8  17       87.04       95.28     18.36 o 
   2   8  17      211.33      266.03     32.75 o 
 -25   9  17       16.45        7.67     18.46 o 
 -23   9  17       15.02        7.13     18.44 o 
 -21   9  17      162.03      143.35     22.86 o 
 -19   9  17      139.96      192.97     29.82 o 
 -17   9  17       86.85       77.65     19.55 o 
 -15   9  17      133.58      247.69     35.17 o 
 -13   9  17       35.17       47.45     25.32 o 
 -11   9  17      168.84      191.54     29.25 o 
  -9   9  17       82.83       80.47     25.42 o 
  -7   9  17      203.29      274.99     24.72 o 
  -5   9  17      108.08      110.30     20.29 o 
  -3   9  17        4.01        0.00     15.33 o 
  -1   9  17       91.92       81.62     19.38 o 
 -18  10  17      893.88     1044.82     54.58 o 
 -16  10  17       32.83       52.17     34.93 o 
 -14  10  17      198.60      329.49     36.13 o 
 -12  10  17       57.39       35.72     25.71 o 
 -10  10  17        1.96       14.38     23.96 o 
  -8  10  17      450.08      498.79     49.00 o 
 -38   0  18      148.41      203.76     44.63 o 
 -36   0  18       61.97       50.94     35.41 o 
 -34   0  18      450.99      390.05     48.51 o 
 -32   0  18      691.20      588.47     52.88 o 
 -30   0  18        1.96        5.34     26.20 o 
 -28   0  18      302.33      386.65     43.18 o 
 -26   0  18     2010.62     1785.78     78.59 o 
 -24   0  18     1548.12     1138.23     53.61 o 
 -22   0  18    15323.50    13973.70    261.49 o 
 -20   0  18     2325.28     2488.38     57.29 o 
 -18   0  18     8030.25     8916.31    146.84 o 
 -16   0  18      528.20      436.25     25.87 o 
 -14   0  18     1875.53     1813.60     69.86 o 
 -12   0  18      984.11     1233.88     38.35 o 
 -10   0  18    10571.51     9844.43    160.50 o 
  -8   0  18       14.89       21.65     13.36 o 
  -6   0  18     8483.31     7939.28    135.70 o 
  -4   0  18        4.11        3.02     17.71 o 
  -2   0  18     7087.37     6352.12    115.98 o 
   0   0  18      256.09      441.72     53.12 o 
   2   0  18      599.00      700.27     34.18 o 
   4   0  18      658.04      753.21     40.75 o 
   6   0  18        0.55       21.83     21.35 o 
   8   0  18      142.61       96.06     28.14 o 
  10   0  18      133.37      228.98     34.93 o 
 -39   1  18      139.44      190.54     33.23 o 
 -37   1  18       35.47       40.94     24.93 o 
 -35   1  18      306.63      370.12     34.60 o 
 -33   1  18      342.91      337.27     31.85 o 
 -31   1  18      210.60      286.41     29.15 o 
 -29   1  18     1038.51     1075.04     34.53 o 
 -27   1  18      122.46      111.43     16.99 o 
 -25   1  18      366.53      334.26     42.69 o 
 -23   1  18     6104.04     6464.70     97.07 o 
 -21   1  18      203.94      192.13     17.88 o 
 -19   1  18     3109.24     2979.33     45.10 o 
 -17   1  18       23.90       53.12     10.45 o 
 -15   1  18        2.69        0.00      8.98 o 
 -13   1  18     3372.48     3326.05     48.40 o 
 -11   1  18       12.58        0.00      8.77 o 
  -9   1  18     2083.41     1617.17     31.58 o 
  -7   1  18     2563.34     2475.52     40.74 o 
  -5   1  18        6.86        3.22      9.51 o 
  -3   1  18     3015.40     2868.90     46.66 o 
  -1   1  18     1102.04     1390.00     31.75 o 
   1   1  18     2024.99     2103.43     44.95 o 
   3   1  18      982.31     1048.75     36.05 o 
   5   1  18        0.35        0.00     12.45 o 
   7   1  18       58.71       88.93     16.07 o 
   9   1  18        4.31        0.00     14.40 o 
  11   1  18       33.52       19.00     17.80 o 
 -38   2  18      390.97      490.15     40.25 o 
 -36   2  18        1.37       61.29     25.07 o 
 -34   2  18      379.95      442.49     36.13 o 
 -32   2  18       72.16       41.20     17.18 o 
 -30   2  18      559.09      499.85     27.44 o 
 -28   2  18      447.72      426.04     25.00 o 
 -26   2  18     4035.09     4276.33     73.72 o 
 -24   2  18      137.73       98.31     16.86 o 
 -22   2  18      110.65      128.10     16.23 o 
 -20   2  18     1663.24     1597.09     39.04 o 
 -18   2  18       24.99       68.82     15.91 o 
 -16   2  18     1948.77     2082.67     44.52 o 
 -14   2  18     5710.87     5887.91     73.58 o 
 -12   2  18     2752.66     2453.07     39.74 o 
 -10   2  18      617.00      530.04     19.31 o 
  -8   2  18     3434.06     3203.78     47.71 o 
  -6   2  18      961.34      832.27     23.85 o 
  -4   2  18     3976.74     3769.43     64.21 o 
  -2   2  18       35.29       49.84     21.35 o 
   0   2  18       82.95       96.17     15.60 o 
   2   2  18      337.44      293.51     28.82 o 
   4   2  18      100.82      114.81     16.42 o 
   6   2  18        1.57        0.00     11.63 o 
   8   2  18        4.79        4.17     14.90 o 
  10   2  18      162.39      144.48     33.47 o 
 -37   3  18       94.89       55.26     26.87 o 
 -35   3  18       10.37        0.00     16.54 o 
 -33   3  18       54.39       78.11     20.12 o 
 -31   3  18     1155.39     1175.15     55.88 o 
 -29   3  18      114.08       77.99     17.73 o 
 -27   3  18      967.40      851.16     32.81 o 
 -25   3  18      856.24      820.25     32.23 o 
 -23   3  18       54.49       17.68     14.63 o 
 -21   3  18      224.67      211.29     19.31 o 
 -19   3  18       54.74       17.26     14.28 o 
 -17   3  18      891.75      823.98     29.85 o 
 -15   3  18      740.04      617.16     27.86 o 
 -13   3  18       29.74       41.96     16.18 o 
 -11   3  18      832.57     1113.34     29.38 o 
  -9   3  18       41.96        5.59     15.26 o 
  -7   3  18     1238.98     1349.28     34.36 o 
  -5   3  18       74.58       76.20     14.23 o 
  -3   3  18     2130.96     2280.51     47.60 o 
  -1   3  18        4.31       25.13     12.69 o 
   1   3  18     1575.97     1482.85     39.63 o 
   3   3  18       73.44      107.42     16.09 o 
   5   3  18        1.67        6.02     12.60 o 
   7   3  18        2.02        6.28     13.03 o 
   9   3  18        0.18        0.00     14.25 o 
 -36   4  18        0.33        0.00     18.91 o 
 -34   4  18       27.50       27.70     19.04 o 
 -32   4  18      843.10     1042.35     38.22 o 
 -30   4  18       18.94        0.00     16.40 o 
 -28   4  18       93.86       62.95     19.01 o 
 -26   4  18      657.82      616.93     41.13 o 
 -24   4  18     1405.50     1320.28     44.08 o 
 -22   4  18     4601.44     4938.40     82.43 o 
 -20   4  18       11.83        5.17     15.08 o 
 -18   4  18     2141.58     2412.18     65.68 o 
 -16   4  18     1383.75     1539.19     51.28 o 
 -14   4  18        3.74       14.09     34.44 o 
 -12   4  18      590.16      382.94     30.67 o 
 -10   4  18     3945.66     3604.38    125.65 o 
  -8   4  18       14.09        0.00     17.32 o 
  -6   4  18      533.66      544.10     23.85 o 
  -4   4  18       16.60       19.40     12.59 o 
  -2   4  18      760.21      813.68     29.49 o 
   0   4  18     1067.94     1067.29     33.74 o 
   2   4  18      350.54      339.06     36.24 o 
   4   4  18      423.98      363.08     19.91 o 
   6   4  18        0.44        7.52     12.83 o 
   8   4  18        0.23       11.97     14.65 o 
 -35   5  18      105.75      130.40     23.18 o 
 -33   5  18      125.18      136.82     22.91 o 
 -31   5  18      155.71      170.55     22.60 o 
 -29   5  18        0.82        0.00     15.96 o 
 -27   5  18        0.16        0.00     15.68 o 
 -25   5  18       34.37        0.00     15.11 o 
 -23   5  18     3665.28     3831.48    121.53 o 
 -21   5  18       49.60       60.26     24.44 o 
 -19   5  18       56.05      101.23     25.87 o 
 -17   5  18       41.57       93.17     33.23 o 
 -15   5  18      145.12      116.51     25.29 o 
 -13   5  18      412.44      479.21     33.44 o 
 -11   5  18       95.13       63.80     21.71 o 
  -9   5  18     3674.36     3099.95     76.60 o 
  -7   5  18     2075.18     2264.01     63.13 o 
  -5   5  18       94.17       69.43     20.63 o 
  -3   5  18      189.49      245.90     19.42 o 
  -1   5  18       41.73       43.33     13.82 o 
   1   5  18       54.89      131.10     16.82 o 
   3   5  18        3.90        3.25     12.60 o 
   5   5  18       68.54       57.14     15.79 o 
   7   5  18       35.04       36.65     19.72 o 
 -34   6  18       59.83       60.66     22.58 o 
 -32   6  18      238.17      232.74     41.02 o 
 -30   6  18       58.97       15.07     26.16 o 
 -28   6  18      169.58      179.69     31.13 o 
 -26   6  18      249.26      196.38     30.73 o 
 -24   6  18       51.34       28.76     24.38 o 
 -22   6  18      298.80      340.06     43.66 o 
 -20   6  18      619.98      605.29     41.69 o 
 -18   6  18       27.38       13.45     22.86 o 
 -16   6  18      346.78      350.72     39.05 o 
 -14   6  18      116.97       70.97     23.29 o 
 -12   6  18      875.91      848.55     43.48 o 
 -10   6  18      109.17      102.31     23.29 o 
  -8   6  18       29.02       23.61     19.12 o 
  -6   6  18       12.44       10.93     18.87 o 
  -4   6  18        6.69        9.77     23.04 o 
  -2   6  18       11.37       45.47     42.21 o 
   0   6  18      172.10      135.06     23.66 o 
   2   6  18      172.48      185.26     18.76 o 
   4   6  18        2.06       21.75     14.28 o 
   6   6  18       69.81      175.93     34.00 o 
 -31   7  18      459.29      524.19     61.37 o 
 -29   7  18        2.81        6.72     52.15 o 
 -27   7  18        2.78        0.00     25.47 o 
 -25   7  18      174.91      117.38     33.23 o 
 -23   7  18        6.02        0.00     22.79 o 
 -21   7  18      267.37      278.82     23.22 o 
 -19   7  18        1.10        6.40     14.74 o 
 -17   7  18      824.13      926.59     34.39 o 
 -15   7  18        4.01       23.22     22.02 o 
 -13   7  18       19.13       15.99     22.23 o 
 -11   7  18      114.54      149.23     51.18 o 
  -9   7  18      171.51      225.01     62.58 o 
  -7   7  18     1049.76      977.70     44.85 o 
  -5   7  18       14.87       22.92     19.83 o 
  -3   7  18      570.70      436.21     28.23 o 
  -1   7  18       72.39       95.66     30.81 o 
   1   7  18       23.69       18.68     19.38 o 
   3   7  18        0.05       25.44     19.58 o 
 -28   8  18       14.51        0.00     22.13 o 
 -26   8  18      570.39      575.77     32.65 o 
 -24   8  18       60.75      111.81     20.85 o 
 -22   8  18       31.97       24.24     17.30 o 
 -20   8  18       11.56        6.78     16.51 o 
 -18   8  18        3.71        0.00     15.06 o 
 -16   8  18       15.27        0.00     22.50 o 
 -14   8  18        1.70        6.53     23.31 o 
 -12   8  18      309.97      423.41     36.35 o 
 -10   8  18      730.94      780.19     60.40 o 
  -8   8  18        1.64        7.01     21.89 o 
  -6   8  18      132.72      109.23     23.66 o 
  -4   8  18        0.44        0.00     14.89 o 
  -2   8  18        0.11        3.84     14.57 o 
   0   8  18       46.58      101.52     23.88 o 
 -25   9  18      155.34      145.77     23.61 o 
 -23   9  18      200.17      192.35     27.50 o 
 -21   9  18        1.47        0.00     17.82 o 
 -19   9  18      108.76      125.28     21.35 o 
 -17   9  18       62.42       59.05     27.26 o 
 -15   9  18      199.66      259.34     32.05 o 
 -13   9  18        3.74       29.99     24.83 o 
 -11   9  18       48.47       16.99     23.18 o 
  -9   9  18      277.73      354.44     44.63 o 
  -7   9  18        0.60       16.44     22.72 o 
  -5   9  18      155.56      158.70     21.56 o 
  -3   9  18       16.07       17.16     16.51 o 
 -14  10  18       44.71       22.20     26.11 o 
 -39   1  19       28.56       48.85     27.21 o 
 -37   1  19      341.52      409.98     37.69 o 
 -35   1  19       58.27       45.58     24.53 o 
 -33   1  19      226.01      162.55     27.07 o 
 -31   1  19      106.62      147.50     24.98 o 
 -29   1  19      956.87     1009.09     44.50 o 
 -27   1  19      282.11      272.43     20.83 o 
 -25   1  19      318.46      312.11     21.89 o 
 -23   1  19     4819.86     5237.40     83.58 o 
 -21   1  19       58.00       24.22     22.75 o 
 -19   1  19      362.46      263.26     15.04 o 
 -17   1  19       30.74       32.10      9.93 o 
 -15   1  19     4108.17     3256.20     48.52 o 
 -13   1  19     1810.07     1520.55     30.91 o 
 -11   1  19     1816.08     1737.58     33.58 o 
  -9   1  19      229.66      222.81     14.73 o 
  -7   1  19       18.63       94.82     14.35 o 
  -5   1  19      287.53      351.89     18.50 o 
  -3   1  19      418.78      424.31     20.52 o 
  -1   1  19      629.64      727.90     25.28 o 
   1   1  19      130.37      208.69     19.07 o 
   3   1  19       16.16        0.00     12.53 o 
   5   1  19       13.17        8.06     12.76 o 
   7   1  19        0.75        9.22     15.78 o 
   9   1  19       41.25       71.13     20.51 o 
 -38   2  19        8.71        0.00     23.35 o 
 -36   2  19      344.62      402.69     37.01 o 
 -34   2  19      124.96      112.26     26.54 o 
 -32   2  19      118.95       73.84     18.49 o 
 -30   2  19      164.17      202.97     20.66 o 
 -28   2  19       34.68       21.07     19.85 o 
 -26   2  19      378.41      414.13     25.32 o 
 -24   2  19       22.18       30.36     26.46 o 
 -22   2  19      203.16      161.23     22.57 o 
 -20   2  19       50.69       12.62     16.58 o 
 -18   2  19        0.25       12.32     13.48 o 
 -16   2  19       11.18       36.28     24.33 o 
 -14   2  19      974.52      797.97     22.56 o 
 -12   2  19     1075.97     1124.62     26.62 o 
 -10   2  19      233.35      199.44     14.33 o 
  -8   2  19     1544.35     1362.95     30.24 o 
  -6   2  19      134.25      163.43     16.25 o 
  -4   2  19       84.53      200.94     17.54 o 
  -2   2  19      107.34      108.09     15.58 o 
   0   2  19        5.01       15.91     13.62 o 
   2   2  19      128.18      146.28     17.34 o 
   4   2  19        6.55       34.53     13.14 o 
   6   2  19       21.12       28.50     14.21 o 
   8   2  19       21.46        6.61     17.71 o 
 -37   3  19       17.89        0.00     24.57 o 
 -35   3  19       17.23        5.17     18.28 o 
 -33   3  19       23.24       19.85     17.55 o 
 -31   3  19      289.48      319.47     34.02 o 
 -29   3  19        4.94        0.00     16.41 o 
 -27   3  19       70.30       67.90     17.11 o 
 -25   3  19      699.28      604.09     42.74 o 
 -23   3  19     1181.59     1348.24     39.04 o 
 -21   3  19      942.91     1041.97     34.90 o 
 -19   3  19      321.96      386.52     23.42 o 
 -17   3  19      439.06      503.53     25.57 o 
 -15   3  19      219.08      298.90     21.21 o 
 -13   3  19      222.02      203.71     45.85 o 
 -11   3  19       17.26        1.37     16.66 o 
  -9   3  19     1208.35     1101.33     30.84 o 
  -7   3  19      112.03      106.49     15.21 o 
  -5   3  19     2059.90     2113.89     45.83 o 
  -3   3  19        0.51        0.00     12.27 o 
  -1   3  19      245.33      308.16     21.58 o 
   1   3  19        4.23        0.00     11.88 o 
   3   3  19        1.85        0.00     12.96 o 
   5   3  19        0.31        1.80     16.78 o 
   7   3  19        0.83        0.00     12.77 o 
 -36   4  19      172.11      153.97     25.68 o 
 -34   4  19      203.69      200.47     24.60 o 
 -32   4  19       18.14        1.09     19.75 o 
 -30   4  19      309.84      332.70     25.71 o 
 -28   4  19      517.40      515.44     30.05 o 
 -26   4  19      478.78      450.68     33.50 o 
 -24   4  19        6.46        0.00     15.06 o 
 -22   4  19     1681.26     1588.77     63.45 o 
 -20   4  19      384.06      320.42     31.20 o 
 -18   4  19     4727.00     4640.77     98.63 o 
 -16   4  19      168.66      204.45     30.32 o 
 -14   4  19      496.60      422.33     31.70 o 
 -12   4  19        7.23        0.00     18.73 o 
 -10   4  19      263.86      240.09     34.69 o 
  -8   4  19      520.51      376.91     48.76 o 
  -6   4  19      115.31      152.08     16.10 o 
  -4   4  19     2564.20     2208.38     60.94 o 
  -2   4  19      469.09      459.26     24.57 o 
   0   4  19      107.17      126.33     16.91 o 
   2   4  19      231.18      287.68     24.58 o 
   4   4  19        7.66       32.91     12.34 o 
   6   4  19      145.54      196.12     21.05 o 
 -35   5  19       10.94       15.55     27.34 o 
 -33   5  19      115.15      173.55     23.87 o 
 -31   5  19      155.48      119.38     21.41 o 
 -29   5  19       47.56       10.69     17.30 o 
 -27   5  19     1214.99     1193.68     39.91 o 
 -25   5  19       39.52       15.66     23.62 o 
 -23   5  19     2276.57     2396.64     70.22 o 
 -21   5  19      231.17      312.05     43.66 o 
 -19   5  19      395.00      309.87     31.00 o 
 -17   5  19        0.76        0.00     19.79 o 
 -15   5  19     1631.24     1904.60     59.54 o 
 -13   5  19      817.49      843.29     41.49 o 
 -11   5  19     1663.18     1553.96     54.21 o 
  -9   5  19       79.96       40.64     36.14 o 
  -7   5  19       49.72       57.21     19.90 o 
  -5   5  19        2.82        0.00     16.50 o 
  -3   5  19      161.73      179.34     24.34 o 
  -1   5  19      348.91      335.88     21.68 o 
   1   5  19        2.44        9.51     12.79 o 
   3   5  19       16.72       16.62     20.33 o 
   5   5  19       34.63       54.11     16.71 o 
 -34   6  19      125.41      144.37     25.56 o 
 -32   6  19        6.43        0.00     25.05 o 
 -30   6  19       99.23       49.40     27.69 o 
 -28   6  19      313.38      439.15     38.20 o 
 -26   6  19       21.92        0.00     38.08 o 
 -24   6  19      551.31      541.74     38.44 o 
 -22   6  19      236.31      329.63     34.44 o 
 -20   6  19       53.03       25.87     25.71 o 
 -18   6  19      358.20      271.55     29.92 o 
 -16   6  19      654.52      626.36     39.05 o 
 -14   6  19     2817.19     2795.13     75.13 o 
 -12   6  19        0.64       11.10     20.45 o 
 -10   6  19     1262.31     1387.98     52.56 o 
  -8   6  19       41.35       32.58     35.41 o 
  -6   6  19      168.77      190.17     25.26 o 
  -4   6  19      184.44      154.73     23.99 o 
  -2   6  19       28.61       16.89     18.63 o 
   0   6  19      309.13      178.53     25.87 o 
   2   6  19       17.18       30.46     19.67 o 
   4   6  19        0.96       32.78     31.85 o 
 -31   7  19       10.04        0.00     25.97 o 
 -29   7  19      190.52      209.29     43.18 o 
 -27   7  19       57.55       31.75     25.99 o 
 -25   7  19       78.02       18.60     26.91 o 
 -23   7  19      429.49      488.42     39.92 o 
 -21   7  19      932.06      877.40     34.94 o 
 -19   7  19      153.73      130.11     19.33 o 
 -17   7  19      595.14      467.53     37.49 o 
 -15   7  19        2.49       27.19     23.78 o 
 -13   7  19      618.50      660.17     74.95 o 
 -11   7  19      250.08      332.69     32.52 o 
  -9   7  19      238.69      305.20     31.22 o 
  -7   7  19      409.35      565.50     38.69 o 
  -5   7  19       47.14        0.00     17.71 o 
  -3   7  19       20.61       27.40     18.83 o 
  -1   7  19      148.06      181.19     26.69 o 
   1   7  19      120.30      200.07     27.85 o 
 -28   8  19       55.23       44.06     20.21 o 
 -26   8  19       11.69        0.68     17.91 o 
 -24   8  19       19.96       45.30     19.22 o 
 -22   8  19      209.77      184.57     23.13 o 
 -20   8  19      459.04      546.83     30.80 o 
 -18   8  19      521.92      589.53     42.19 o 
 -16   8  19      441.20      395.06     36.01 o 
 -14   8  19       93.46      186.18     29.11 o 
 -12   8  19      216.75      242.15     31.29 o 
 -10   8  19      100.21       30.80     22.07 o 
  -8   8  19      441.07      420.94     34.61 o 
  -6   8  19        0.99       13.50     20.52 o 
  -4   8  19       33.02       48.29     21.67 o 
  -2   8  19       10.10       49.29     21.16 o 
 -23   9  19       15.32        3.86     17.95 o 
 -21   9  19       12.39        5.43     18.47 o 
 -19   9  19       27.08       46.29     27.13 o 
 -17   9  19      141.26      184.07     56.03 o 
 -15   9  19       25.04        4.10     24.22 o 
 -13   9  19      142.53      150.48     30.04 o 
 -11   9  19       56.09       43.37     24.75 o 
  -9   9  19        4.89        6.38     22.12 o 
  -7   9  19      134.11      214.56     51.18 o 
 -38   0  20      113.41      135.84     42.21 o 
 -36   0  20      128.80      125.65     40.27 o 
 -34   0  20       20.83       19.89     31.05 o 
 -32   0  20      547.53      576.34     53.85 o 
 -30   0  20      359.81      342.99     45.12 o 
 -28   0  20     5045.58     5107.50    154.27 o 
 -26   0  20     1252.80     1434.06     73.26 o 
 -24   0  20     3063.12     3520.62    116.92 o 
 -22   0  20     2946.06     2793.26     93.15 o 
 -20   0  20      327.57      322.69     23.87 o 
 -18   0  20     6815.14     6122.34    110.31 o 
 -16   0  20     2505.35     2487.50     59.21 o 
 -14   0  20      440.55      354.94     25.29 o 
 -12   0  20      405.88      415.31     26.81 o 
 -10   0  20     1499.18     1633.77     47.41 o 
  -8   0  20      870.79      722.80     32.63 o 
  -6   0  20      244.78      249.87     22.79 o 
  -4   0  20      404.52      514.09     49.24 o 
  -2   0  20     2382.04     2278.22    107.46 o 
   0   0  20       63.36       53.06     18.17 o 
   2   0  20       84.98       41.72     16.81 o 
   4   0  20       35.42      100.42     27.65 o 
   6   0  20       18.83        0.00     21.35 o 
   8   0  20       67.36       73.26     28.14 o 
 -39   1  20       64.98       55.04     28.63 o 
 -37   1  20        0.67        0.00     23.82 o 
 -35   1  20      240.66      256.20     32.04 o 
 -33   1  20       59.64       68.54     24.58 o 
 -31   1  20       12.35       23.08     23.77 o 
 -29   1  20      194.04      232.71     27.76 o 
 -27   1  20      229.48      213.71     25.33 o 
 -25   1  20       52.43       29.15     16.36 o 
 -23   1  20     1368.39     1329.31     37.41 o 
 -21   1  20     3585.62     3133.33     59.42 o 
 -19   1  20      804.23      681.85     28.81 o 
 -17   1  20      510.86      561.34     23.25 o 
 -15   1  20      860.37      782.98     25.34 o 
 -13   1  20       14.45        8.19     10.25 o 
 -11   1  20      377.03      362.16     17.86 o 
  -9   1  20      968.22      810.49     24.84 o 
  -7   1  20     2754.21     2804.14     46.27 o 
  -5   1  20     1675.91     1437.45     32.19 o 
  -3   1  20     1961.92     2018.19     45.55 o 
  -1   1  20        5.16        5.67     12.29 o 
   1   1  20      193.50      201.99     22.83 o 
   3   1  20       12.47       10.26     12.42 o 
   5   1  20      294.22      294.79     22.27 o 
   7   1  20       37.78       60.63     18.67 o 
 -38   2  20       32.52        0.00     24.66 o 
 -36   2  20      491.02      566.55     41.63 o 
 -34   2  20      111.60      108.88     27.73 o 
 -32   2  20      393.56      324.37     32.60 o 
 -30   2  20       13.44       23.32     16.81 o 
 -28   2  20      101.31       54.70     17.56 o 
 -26   2  20      580.20      440.96     26.95 o 
 -24   2  20      276.48      266.01     27.48 o 
 -22   2  20      757.99      760.93     31.16 o 
 -20   2  20     1496.24     1618.38     41.15 o 
 -18   2  20      399.74      478.90     25.16 o 
 -16   2  20     1638.73     1348.60     77.97 o 
 -14   2  20      578.24      523.50     20.78 o 
 -12   2  20     1753.74     1613.76     32.69 o 
 -10   2  20       19.63       27.86     12.59 o 
  -8   2  20     3883.60     3474.32     61.44 o 
  -6   2  20       41.31       46.66     13.85 o 
  -4   2  20      734.12      983.87     42.65 o 
  -2   2  20      389.73      462.84     27.56 o 
   0   2  20     1221.06     1383.89     38.79 o 
   2   2  20      190.13      318.85     30.44 o 
   4   2  20      135.99      138.25     21.27 o 
   6   2  20       35.40       38.33     16.01 o 
 -37   3  20       15.08        0.00     30.81 o 
 -35   3  20       76.46      109.00     26.34 o 
 -33   3  20      161.33      214.62     24.02 o 
 -31   3  20      946.65      888.84     37.95 o 
 -29   3  20      195.16      187.63     21.23 o 
 -27   3  20      312.38      405.85     25.23 o 
 -25   3  20      240.39      239.56     21.72 o 
 -23   3  20     3389.12     3588.71     67.12 o 
 -21   3  20       34.32        0.00     19.97 o 
 -19   3  20      292.75      205.99     20.33 o 
 -17   3  20      203.78      255.12     20.59 o 
 -15   3  20      246.88      260.88     44.87 o 
 -13   3  20     2388.83     1920.67    110.85 o 
 -11   3  20        9.70       13.41     18.83 o 
  -9   3  20     1777.37     1342.85     35.06 o 
  -7   3  20      785.85      930.85     30.78 o 
  -5   3  20       84.58      115.69     19.16 o 
  -3   3  20      341.73      486.39     24.71 o 
  -1   3  20      185.95      203.51     18.79 o 
   1   3  20      324.89      408.15     24.27 o 
   3   3  20       32.04       57.21     14.84 o 
   5   3  20       21.62       42.05     20.43 o 
 -36   4  20       18.90       10.58     20.42 o 
 -34   4  20        4.08        0.00     18.70 o 
 -32   4  20       18.83       11.12     18.96 o 
 -30   4  20      232.84      199.25     23.42 o 
 -28   4  20     1516.30     1465.09     43.26 o 
 -26   4  20      298.52      327.53     23.94 o 
 -24   4  20       48.51       57.18     17.50 o 
 -22   4  20       29.52       24.09     21.91 o 
 -20   4  20     2531.43     2538.68     69.35 o 
 -18   4  20      386.41      476.41     35.41 o 
 -16   4  20     1127.75     1162.90     84.41 o 
 -14   4  20      105.86      305.35     28.18 o 
 -12   4  20        3.83        0.00     26.68 o 
 -10   4  20      886.54      732.87     39.26 o 
  -8   4  20      446.01      439.92     31.58 o 
  -6   4  20     1680.52     1526.65     52.29 o 
  -4   4  20        1.85       16.19     12.76 o 
  -2   4  20      544.33      471.38     24.81 o 
   0   4  20       76.45      113.87     16.98 o 
   2   4  20        9.82       62.97     15.06 o 
   4   4  20       49.08       85.78     14.71 o 
 -35   5  20       14.33        0.00     19.15 o 
 -33   5  20      152.63      141.28     24.07 o 
 -31   5  20       61.85       49.39     19.72 o 
 -29   5  20      561.53      446.91     28.42 o 
 -27   5  20       28.35       39.09     24.01 o 
 -25   5  20      175.72       77.67     26.45 o 
 -23   5  20      158.24      142.14     52.64 o 
 -21   5  20       73.51       18.06     22.37 o 
 -19   5  20      567.11      609.65     39.13 o 
 -17   5  20      121.58      138.39     25.62 o 
 -15   5  20      711.68      684.18     39.59 o 
 -13   5  20      206.25      171.50     25.82 o 
 -11   5  20        1.10        0.00     25.23 o 
  -9   5  20       21.94       28.04     19.54 o 
  -7   5  20      188.85      212.41     25.75 o 
  -5   5  20      688.45      673.30     38.79 o 
  -3   5  20      501.71      564.13     37.11 o 
  -1   5  20        0.04        0.00     14.26 o 
   1   5  20        2.74       22.96     14.62 o 
   3   5  20        1.21       38.50     18.25 o 
 -34   6  20       78.13      113.50     32.85 o 
 -32   6  20       55.06       83.33     29.94 o 
 -30   6  20       40.35       23.57     25.53 o 
 -28   6  20       10.31        0.00     29.84 o 
 -26   6  20      480.36      417.09     37.71 o 
 -24   6  20       14.91       36.79     25.26 o 
 -22   6  20        2.07        0.00     26.20 o 
 -20   6  20       16.08        2.62     21.87 o 
 -18   6  20       91.92      152.02     26.32 o 
 -16   6  20        3.47       27.24     21.59 o 
 -14   6  20      334.43      347.62     32.98 o 
 -12   6  20      325.31      318.44     30.65 o 
 -10   6  20       96.33       83.34     23.77 o 
  -8   6  20      108.79      139.98     41.48 o 
  -6   6  20      171.14      171.22     25.18 o 
  -4   6  20       98.48      115.04     23.65 o 
  -2   6  20       29.51       41.99     20.65 o 
   0   6  20       13.25       28.74     18.41 o 
   2   6  20        9.76       57.27     21.59 o 
 -31   7  20       31.27       24.82     28.46 o 
 -29   7  20       53.22        0.00     27.38 o 
 -27   7  20      306.18      292.26     36.44 o 
 -25   7  20      101.79       86.10     27.86 o 
 -23   7  20      221.52      213.94     39.30 o 
 -21   7  20      190.26      220.41     26.22 o 
 -19   7  20       36.62       35.29     17.98 o 
 -17   7  20        2.66        0.00     23.53 o 
 -15   7  20      334.80      345.46     34.36 o 
 -13   7  20     1366.53     1315.72     99.21 o 
 -11   7  20     1017.43      966.53     48.06 o 
  -9   7  20      267.29      258.74     29.71 o 
  -7   7  20       15.35       42.72     21.31 o 
  -5   7  20       32.88       26.88     21.33 o 
  -3   7  20       66.02      115.69     23.99 o 
  -1   7  20        2.00       32.48     20.19 o 
 -28   8  20       23.27       49.30     20.10 o 
 -26   8  20       24.51       46.70     19.87 o 
 -24   8  20       60.20       54.34     19.41 o 
 -22   8  20        4.63        0.00     16.47 o 
 -20   8  20       13.56       26.81     27.13 o 
 -18   8  20        8.28       45.83     26.17 o 
 -16   8  20      133.31      146.39     30.31 o 
 -14   8  20        2.12       19.40     23.64 o 
 -12   8  20       56.10       64.10     24.94 o 
 -10   8  20        8.79       17.03     22.33 o 
  -8   8  20        8.81       28.01     20.63 o 
  -6   8  20        1.93        0.00     19.19 o 
  -4   8  20       33.67       27.88     20.25 o 
 -21   9  20      778.52      831.69     50.79 o 
 -19   9  20        1.05       11.53     26.46 o 
 -17   9  20       24.18       88.52     28.43 o 
 -15   9  20      398.14      457.03     39.17 o 
 -13   9  20       47.32       53.56     26.58 o 
 -11   9  20       26.89       29.92     24.24 o 
  -9   9  20       13.88       67.14     25.96 o 
 -39   1  21       65.47       35.78     28.03 o 
 -37   1  21       52.05       55.81     27.27 o 
 -35   1  21       83.97       71.18     32.02 o 
 -33   1  21      473.15      515.15     38.76 o 
 -31   1  21       16.36       11.23     21.92 o 
 -29   1  21      318.10      310.37     30.78 o 
 -27   1  21       11.89        0.00     24.74 o 
 -25   1  21      134.71       75.28     17.08 o 
 -23   1  21      735.13      666.79     29.23 o 
 -21   1  21        1.93       30.86     15.75 o 
 -19   1  21      328.76      361.91     46.09 o 
 -17   1  21      935.48      839.88     25.15 o 
 -15   1  21      511.63      499.85     21.99 o 
 -13   1  21     1983.81     1559.92     33.26 o 
 -11   1  21        0.18        7.60     10.84 o 
  -9   1  21       16.33       39.61     11.51 o 
  -7   1  21      200.00      157.54     14.84 o 
  -5   1  21     1724.25     2171.44     47.76 o 
  -3   1  21      121.60       36.34     13.67 o 
  -1   1  21      115.17      104.76     20.12 o 
   1   1  21      117.18      150.98     17.76 o 
   3   1  21        8.58       30.06     14.55 o 
   5   1  21        0.10        2.30     13.05 o 
 -38   2  21        9.53        0.00     24.63 o 
 -36   2  21      389.95      376.90     37.62 o 
 -34   2  21        1.15        0.00     22.23 o 
 -32   2  21      139.07      148.01     29.10 o 
 -30   2  21      456.46      412.46     26.60 o 
 -28   2  21       64.93       24.84     15.94 o 
 -26   2  21       34.51        0.00     15.03 o 
 -24   2  21      885.69      826.70     42.30 o 
 -22   2  21      160.23      206.18     26.64 o 
 -20   2  21      824.10      797.45     36.39 o 
 -18   2  21      636.35      585.65     29.02 o 
 -16   2  21     1789.86     1856.37     44.66 o 
 -14   2  21      651.25      638.92     28.79 o 
 -12   2  21      122.99      228.17     17.42 o 
 -10   2  21     2865.00     2856.65     54.49 o 
  -8   2  21      273.48      239.48     19.15 o 
  -6   2  21       82.70      137.13     16.35 o 
  -4   2  21       56.75       73.14     15.54 o 
  -2   2  21       56.28      146.84     33.12 o 
   0   2  21        8.99       32.01     14.64 o 
   2   2  21       93.04      110.04     16.82 o 
   4   2  21      141.73      148.85     18.61 o 
 -37   3  21       51.92        5.53     59.43 o 
 -35   3  21       77.67       57.22     27.13 o 
 -33   3  21        6.70        0.00     18.08 o 
 -31   3  21       74.62       70.66     20.28 o 
 -29   3  21       23.41       15.09     16.83 o 
 -27   3  21      130.90      147.81     19.66 o 
 -25   3  21      899.45      998.28     35.66 o 
 -23   3  21      185.54      139.65     19.48 o 
 -21   3  21      305.80      281.70     22.43 o 
 -19   3  21       23.24        0.00     16.05 o 
 -17   3  21     2465.54     2600.62    180.71 o 
 -15   3  21       60.99       21.97     20.55 o 
 -13   3  21     1415.16     1511.25     51.73 o 
 -11   3  21      578.46      725.65     37.57 o 
  -9   3  21       13.53       43.30     19.12 o 
  -7   3  21      218.73      211.15     18.27 o 
  -5   3  21     1076.49     1014.12     33.19 o 
  -3   3  21       11.74       52.75     15.01 o 
  -1   3  21      116.26      107.41     16.88 o 
   1   3  21       53.74       66.10     24.78 o 
   3   3  21       80.34       94.16     16.46 o 
   5   3  21      107.25      208.85     21.74 o 
 -36   4  21      173.61      260.34     27.32 o 
 -34   4  21      195.52      228.11     25.87 o 
 -32   4  21       31.68       13.43     18.35 o 
 -30   4  21        0.12        0.00     16.74 o 
 -28   4  21      406.46      324.78     25.75 o 
 -26   4  21       70.92       31.15     17.01 o 
 -24   4  21      248.93      218.67     28.54 o 
 -22   4  21      196.69      215.15     26.78 o 
 -20   4  21      250.42      240.83     28.43 o 
 -18   4  21      571.58      550.40     36.50 o 
 -16   4  21      113.86      119.10     23.42 o 
 -14   4  21      897.89      821.29     41.00 o 
 -12   4  21      181.86      220.89     25.51 o 
 -10   4  21       31.17       38.55     25.47 o 
  -8   4  21      132.84      139.18     24.24 o 
  -6   4  21      207.25      286.49     28.80 o 
  -4   4  21       68.69      121.06     23.06 o 
  -2   4  21      101.15      120.26     18.42 o 
   0   4  21      148.45      128.52     33.61 o 
   2   4  21       40.76       88.85     17.59 o 
   4   4  21       43.61       66.30     18.24 o 
 -35   5  21      208.37      230.92     27.88 o 
 -33   5  21      365.13      402.11     30.38 o 
 -31   5  21       10.40        0.00     23.77 o 
 -29   5  21      389.73      345.68     72.53 o 
 -27   5  21       10.89        6.06     24.01 o 
 -25   5  21       50.04        0.00     24.00 o 
 -23   5  21      605.82      580.44     40.82 o 
 -21   5  21      722.32      708.95     41.73 o 
 -19   5  21      602.53      609.32     38.56 o 
 -17   5  21      247.29      245.04     29.72 o 
 -15   5  21      132.13      146.47     36.87 o 
 -13   5  21      206.68      193.75     27.24 o 
 -11   5  21       22.05       33.16     20.90 o 
  -9   5  21      228.03      277.42     27.86 o 
  -7   5  21       39.38       58.61     21.68 o 
  -5   5  21       54.66       68.19     21.21 o 
  -3   5  21       52.34       53.04     20.28 o 
  -1   5  21        0.36       34.93     19.46 o 
   1   5  21       49.63       36.79     15.39 o 
 -32   6  21      200.70      256.41     34.73 o 
 -30   6  21       28.74        0.00     26.11 o 
 -28   6  21        0.28        0.00     24.10 o 
 -26   6  21       27.73        0.00     29.59 o 
 -24   6  21     1095.76     1223.63     67.43 o 
 -22   6  21        0.10        0.00     22.69 o 
 -20   6  21      643.35      667.85     42.87 o 
 -18   6  21       79.45      145.25     27.90 o 
 -16   6  21     1322.65     1309.07     90.72 o 
 -14   6  21      184.33      176.19     37.11 o 
 -12   6  21       95.49       70.98     33.72 o 
 -10   6  21      914.69      792.85     43.58 o 
  -8   6  21      312.58      290.37     36.87 o 
  -6   6  21      400.98      333.71     44.87 o 
  -4   6  21       58.11       86.81     22.96 o 
  -2   6  21       15.07       52.81     22.03 o 
   0   6  21       59.22      109.84     24.79 o 
 -29   7  21       36.86        0.00     26.45 o 
 -27   7  21       66.70       85.63     37.84 o 
 -25   7  21        0.76        0.00     32.02 o 
 -23   7  21        0.69       10.82     24.32 o 
 -21   7  21      219.01      156.47     21.37 o 
 -19   7  21      189.65      279.01     34.49 o 
 -17   7  21     1434.55     1297.12     55.48 o 
 -15   7  21        8.90       10.33     24.82 o 
 -13   7  21      446.52      453.56     38.00 o 
 -11   7  21       71.90       39.49     23.55 o 
  -9   7  21       17.82       16.90     30.32 o 
  -7   7  21       14.19       37.72     32.02 o 
  -5   7  21      249.56      289.79     47.06 o 
  -3   7  21        2.06       34.90     35.41 o 
 -26   8  21      706.59      737.56     37.24 o 
 -24   8  21       51.21       30.59     32.71 o 
 -22   8  21      414.95      412.55     28.85 o 
 -20   8  21       46.33       52.00     28.67 o 
 -18   8  21      269.34      277.72     57.97 o 
 -16   8  21      150.36      181.64     58.46 o 
 -14   8  21      101.82       72.50     25.92 o 
 -12   8  21       31.22        1.68     22.33 o 
 -10   8  21        1.18        0.00     20.90 o 
  -8   8  21        0.10       26.83     22.50 o 
  -6   8  21      112.14      178.13     28.43 o 
 -17   9  21       41.17       62.00     28.08 o 
 -15   9  21        3.01        4.09     23.95 o 
 -38   0  22      894.88     1004.23     74.23 o 
 -36   0  22      138.27      186.78     45.60 o 
 -34   0  22      416.80      477.37     55.79 o 
 -32   0  22       37.36       31.05     34.44 o 
 -30   0  22      958.16      807.26     61.13 o 
 -28   0  22     2149.82     2058.43     90.72 o 
 -26   0  22        1.00       13.10     30.08 o 
 -24   0  22     1700.70     1618.41     79.08 o 
 -22   0  22      124.18      126.62     36.39 o 
 -20   0  22     1829.42     1543.03     46.85 o 
 -18   0  22      873.15      776.40     52.39 o 
 -16   0  22      517.02      400.08     45.60 o 
 -14   0  22     1007.89     1148.67     41.84 o 
 -12   0  22      586.13      581.96     32.14 o 
 -10   0  22       45.31       89.89     19.16 o 
  -8   0  22      905.46      690.36     39.30 o 
  -6   0  22       74.88      120.23     20.20 o 
  -4   0  22        2.41       42.69     29.11 o 
  -2   0  22        5.02       61.87     19.02 o 
   0   0  22        0.60       10.19     22.80 o 
   2   0  22      186.14      203.27     33.96 o 
   4   0  22        8.99       21.83     24.74 o 
 -39   1  22        0.01        0.00     26.20 o 
 -37   1  22       31.52        0.00     25.55 o 
 -35   1  22      403.37      423.25     38.35 o 
 -33   1  22        0.07        0.00     22.45 o 
 -31   1  22      659.37      671.03     52.88 o 
 -29   1  22      274.99      191.19     28.37 o 
 -27   1  22      817.92      811.89     52.88 o 
 -25   1  22       49.85        9.66     14.76 o 
 -23   1  22      143.79      157.99     18.74 o 
 -21   1  22      387.57      469.71     25.53 o 
 -19   1  22      738.41      596.07     29.22 o 
 -17   1  22       20.07       19.69     14.91 o 
 -15   1  22     2557.02     2395.49     45.09 o 
 -13   1  22      589.75      591.33     29.49 o 
 -11   1  22     1183.50     1059.66     28.32 o 
  -9   1  22      243.63      285.68     17.19 o 
  -7   1  22        0.89       52.56     15.36 o 
  -5   1  22       47.05       33.72     14.14 o 
  -3   1  22      219.59      255.35     19.95 o 
  -1   1  22      137.40      123.02     17.31 o 
   1   1  22      306.33      318.65     22.32 o 
   3   1  22        0.24       26.23     16.70 o 
 -38   2  22       31.64       12.42     47.06 o 
 -36   2  22      109.79      122.39     29.63 o 
 -34   2  22      206.41      257.62     73.98 o 
 -32   2  22      406.61      453.40     37.36 o 
 -30   2  22      324.33      432.51     35.43 o 
 -28   2  22      695.41      770.98     33.87 o 
 -26   2  22        6.53        0.00     15.13 o 
 -24   2  22      562.60      472.95     28.09 o 
 -22   2  22     1084.15     1033.12     35.86 o 
 -20   2  22      248.29      183.10     20.12 o 
 -18   2  22      351.28      380.56     25.91 o 
 -16   2  22       39.70       67.77     20.04 o 
 -14   2  22      115.28       93.22     21.09 o 
 -12   2  22      170.63      130.38     15.94 o 
 -10   2  22     1160.70     1238.06     35.35 o 
  -8   2  22      217.16      316.39     20.44 o 
  -6   2  22     1547.98     1245.79     36.15 o 
  -4   2  22      123.76      152.56     17.79 o 
  -2   2  22        0.83       41.84     14.65 o 
   0   2  22        7.74       82.23     15.94 o 
   2   2  22        6.68       28.86     14.25 o 
   4   2  22       57.87      128.30     18.60 o 
 -37   3  22        5.17        2.67     25.99 o 
 -35   3  22        0.12        0.00     46.82 o 
 -33   3  22       19.74        2.05     18.59 o 
 -31   3  22      231.98      214.69     23.36 o 
 -29   3  22      309.92      313.55     25.24 o 
 -27   3  22      213.77      210.86     27.17 o 
 -25   3  22        1.07        0.00     15.29 o 
 -23   3  22       88.68      142.72     19.19 o 
 -21   3  22        0.19        0.00     15.57 o 
 -19   3  22      534.95      540.30     34.96 o 
 -17   3  22      191.40      173.15     37.11 o 
 -15   3  22      179.94      126.51     24.74 o 
 -13   3  22       52.87      122.03     23.14 o 
 -11   3  22      173.40      260.58     26.78 o 
  -9   3  22      597.60      680.03     38.26 o 
  -7   3  22       31.79       51.07     14.44 o 
  -5   3  22      214.40      191.84     18.60 o 
  -3   3  22       25.69       41.14     13.93 o 
  -1   3  22        2.58        0.00     12.58 o 
   1   3  22      107.05      185.07     25.33 o 
   3   3  22       42.02       96.57     17.71 o 
 -36   4  22       77.57       43.25     22.25 o 
 -34   4  22      635.22      651.78     35.65 o 
 -32   4  22       53.38       40.99     20.40 o 
 -30   4  22       82.76       83.41     19.90 o 
 -28   4  22      151.24      107.99     20.29 o 
 -26   4  22      219.16      110.21     26.46 o 
 -24   4  22      907.33      793.34     92.42 o 
 -22   4  22      158.21      139.55     26.34 o 
 -20   4  22      502.92      488.23     45.36 o 
 -18   4  22       26.98       25.74     21.43 o 
 -16   4  22       10.88       26.25     19.76 o 
 -14   4  22      726.35      768.01     41.12 o 
 -12   4  22     1024.02      998.92     45.57 o 
 -10   4  22      730.33      759.74     58.94 o 
  -8   4  22      381.45      292.39     58.22 o 
  -6   4  22       13.73       50.45     20.97 o 
  -4   4  22       10.69       35.42     27.65 o 
  -2   4  22      107.12      127.58     17.86 o 
   0   4  22       37.79       91.34     17.24 o 
   2   4  22       36.25       39.73     18.88 o 
 -35   5  22       29.98       20.93     21.77 o 
 -33   5  22      140.83      101.52     30.98 o 
 -31   5  22       90.86       85.57     32.99 o 
 -29   5  22       61.22       57.95     27.74 o 
 -27   5  22        0.01        0.00     24.13 o 
 -25   5  22       16.12       10.40     31.53 o 
 -23   5  22      415.36      490.49     37.77 o 
 -21   5  22       54.82       61.68     25.47 o 
 -19   5  22       44.17       70.88     24.70 o 
 -17   5  22        9.97       32.78     29.11 o 
 -15   5  22      708.72      771.92     44.87 o 
 -13   5  22      449.77      384.72     32.39 o 
 -11   5  22       82.11       63.26     23.18 o 
  -9   5  22      416.00      388.32     31.94 o 
  -7   5  22       21.42       39.26     20.37 o 
  -5   5  22        2.20       20.13     18.98 o 
  -3   5  22       25.94       91.31     43.66 o 
  -1   5  22        0.13       16.77     18.63 o 
 -32   6  22      104.61       96.47     32.05 o 
 -30   6  22       30.28        0.00     45.12 o 
 -28   6  22       14.02        2.98     25.83 o 
 -26   6  22        9.06        0.00     24.70 o 
 -24   6  22       52.93       43.24     31.29 o 
 -22   6  22      207.51      137.69     29.81 o 
 -20   6  22        5.13       20.96     23.86 o 
 -18   6  22      461.15      526.38     71.07 o 
 -16   6  22       21.53       82.05     26.81 o 
 -14   6  22       52.80       69.87     24.66 o 
 -12   6  22       11.66        0.00     21.45 o 
 -10   6  22        3.18        0.00     20.09 o 
  -8   6  22       88.80      127.28     26.11 o 
  -6   6  22      133.85      130.33     25.29 o 
  -4   6  22       63.18       58.82     22.14 o 
  -2   6  22        3.40       35.89     23.77 o 
 -29   7  22        0.04        0.00     29.15 o 
 -27   7  22       34.41       15.25     41.24 o 
 -25   7  22       31.37       11.26     27.73 o 
 -23   7  22      426.46      479.02     41.37 o 
 -21   7  22      307.59      344.03     52.88 o 
 -19   7  22      315.71      326.98     35.77 o 
 -17   7  22      346.74      397.86     37.77 o 
 -15   7  22       37.52        0.00     22.48 o 
 -13   7  22        5.63        0.00     31.53 o 
 -11   7  22      119.92       93.00     25.75 o 
  -9   7  22      215.15      265.10     31.33 o 
  -7   7  22      284.11      278.51     30.89 o 
  -5   7  22        0.68       14.03     20.05 o 
 -24   8  22        4.36       18.49     18.76 o 
 -22   8  22      380.41      489.53     43.64 o 
 -20   8  22       39.13       42.94     27.79 o 
 -18   8  22      133.86      166.66     32.74 o 
 -16   8  22        0.74        0.00     26.92 o 
 -14   8  22        5.75        0.00     24.01 o 
 -12   8  22        2.80        9.97     24.10 o 
 -10   8  22       10.19       40.97     22.77 o 
 -37   1  23      367.49      361.94     38.76 o 
 -35   1  23       67.52       96.11     31.29 o 
 -33   1  23      214.86      241.73     33.43 o 
 -31   1  23       67.31       91.21     27.14 o 
 -29   1  23     1269.45     1179.32     50.21 o 
 -27   1  23      309.86      318.74     32.31 o 
 -25   1  23      407.22      511.53     45.12 o 
 -23   1  23        0.05        9.75     14.77 o 
 -21   1  23       16.19       12.94     15.46 o 
 -19   1  23      486.92      486.89     26.89 o 
 -17   1  23      401.93      325.87     22.67 o 
 -15   1  23      680.28      741.08     25.01 o 
 -13   1  23      257.36      178.99     15.51 o 
 -11   1  23       37.70       52.50     12.59 o 
  -9   1  23      328.98      275.52     20.41 o 
  -7   1  23       38.93      110.13     15.83 o 
  -5   1  23      563.23      699.13     29.30 o 
  -3   1  23      239.32      306.56     22.17 o 
  -1   1  23       13.33       63.15     15.48 o 
   1   1  23       16.83       14.28     14.07 o 
 -38   2  23        3.96        0.00     25.14 o 
 -36   2  23      173.31      198.06     33.23 o 
 -34   2  23       26.36       23.99     25.82 o 
 -32   2  23       90.56       58.99     25.82 o 
 -30   2  23       74.76       21.37     23.65 o 
 -28   2  23        0.03        0.00     16.15 o 
 -26   2  23       89.93      107.98     18.90 o 
 -24   2  23       51.34       21.24     17.29 o 
 -22   2  23       12.24        7.46     15.71 o 
 -20   2  23     1007.21     1019.41     35.74 o 
 -18   2  23        1.87        0.00     15.08 o 
 -16   2  23       62.28       83.41     21.18 o 
 -14   2  23     1035.84      853.86     39.73 o 
 -12   2  23      162.93      208.00     32.26 o 
 -10   2  23      491.06      529.26     25.68 o 
  -8   2  23       25.24       73.37     23.53 o 
  -6   2  23        1.20        9.41     17.79 o 
  -4   2  23       53.27       65.09     17.17 o 
  -2   2  23       22.73       29.25     19.06 o 
   0   2  23        0.70        0.00     15.68 o 
   2   2  23       24.74       74.89     17.33 o 
 -37   3  23       39.47        0.00     26.87 o 
 -35   3  23       60.71       11.13     26.45 o 
 -33   3  23      212.35      320.45     56.76 o 
 -31   3  23      268.08      302.92     25.68 o 
 -29   3  23      321.70      254.90     24.39 o 
 -27   3  23        6.57        0.00     19.45 o 
 -25   3  23      526.08      476.68     29.46 o 
 -23   3  23      666.11      719.77     32.15 o 
 -21   3  23       68.32      110.52     23.60 o 
 -19   3  23       18.16       15.80     19.82 o 
 -17   3  23        3.45        0.00     18.76 o 
 -15   3  23      160.18      123.18     22.60 o 
 -13   3  23      275.18      308.14     29.46 o 
 -11   3  23      455.46      388.58     46.82 o 
  -9   3  23      207.72      173.51     24.94 o 
  -7   3  23       73.01       70.93     24.50 o 
  -5   3  23       63.76      153.89     17.82 o 
  -3   3  23        3.51        2.50     13.49 o 
  -1   3  23      114.56      308.04     23.01 o 
   1   3  23       33.09      106.89     26.79 o 
 -36   4  23       46.21       46.63     41.18 o 
 -34   4  23      141.94       95.52     46.87 o 
 -32   4  23      131.83      141.08     23.70 o 
 -30   4  23       18.29       24.61     19.81 o 
 -28   4  23        1.37        0.00     40.75 o 
 -26   4  23        3.67        0.44     52.64 o 
 -24   4  23      113.32      118.69     26.63 o 
 -22   4  23       16.56       35.77     22.68 o 
 -20   4  23      466.89      426.67     33.97 o 
 -18   4  23       25.46       61.93     22.93 o 
 -16   4  23      162.02      146.40     37.11 o 
 -14   4  23        5.98        0.00     19.16 o 
 -12   4  23      458.05      485.41     36.02 o 
 -10   4  23       48.02       17.12     24.01 o 
  -8   4  23       21.39        0.00     19.35 o 
  -6   4  23       13.26       23.52     19.82 o 
  -4   4  23       36.21       81.08     22.79 o 
  -2   4  23       52.50       45.14     26.44 o 
   0   4  23      237.37      310.54     23.98 o 
 -33   5  23        3.14       18.78     41.48 o 
 -31   5  23       25.61        0.00     26.27 o 
 -29   5  23      742.67      807.32     49.02 o 
 -27   5  23      130.93      109.30     29.37 o 
 -25   5  23      410.46      409.19     52.39 o 
 -23   5  23      539.27      625.51     41.21 o 
 -21   5  23       58.78       36.43     24.71 o 
 -19   5  23      361.62      378.52     34.12 o 
 -17   5  23      870.86      923.58     71.31 o 
 -15   5  23      238.91      326.38     32.04 o 
 -13   5  23      295.20      220.56     28.60 o 
 -11   5  23       20.79        0.00     19.58 o 
  -9   5  23        3.63       11.11     20.39 o 
  -7   5  23       27.48       53.72     22.31 o 
  -5   5  23       76.61       63.47     33.23 o 
  -3   5  23      168.74      199.77     27.50 o 
 -32   6  23       13.16        0.00     36.14 o 
 -30   6  23      280.78      267.78     44.87 o 
 -28   6  23      103.51      107.61     31.00 o 
 -26   6  23      155.31      178.53     32.17 o 
 -24   6  23       10.19        0.00     23.60 o 
 -22   6  23       11.25       28.95     48.76 o 
 -20   6  23     1352.40     1645.91     74.23 o 
 -18   6  23      267.58      284.08     33.29 o 
 -16   6  23     1206.60     1259.52     56.03 o 
 -14   6  23       41.77       31.12     31.05 o 
 -12   6  23      583.01      566.35     40.17 o 
 -10   6  23       59.36       47.33     28.87 o 
  -8   6  23       93.34      168.49     27.50 o 
  -6   6  23       11.86       41.11     22.71 o 
  -4   6  23      212.88      278.17     31.77 o 
 -29   7  23       10.17        0.00     28.91 o 
 -27   7  23      286.02      312.25     37.99 o 
 -25   7  23        7.84        0.00     26.17 o 
 -23   7  23      896.24     1177.73     56.28 o 
 -21   7  23       33.49       37.42     28.80 o 
 -19   7  23      398.55      657.86     81.50 o 
 -17   7  23       16.74        1.19     25.72 o 
 -15   7  23      264.18      298.42     34.17 o 
 -13   7  23       35.54       36.18     31.05 o 
 -11   7  23       13.83       13.21     35.41 o 
  -9   7  23       75.86      113.97     25.94 o 
 -22   8  23      240.38      313.87     39.63 o 
 -20   8  23      429.88      541.41     78.59 o 
 -18   8  23       11.84       56.95     28.89 o 
 -16   8  23        7.03       35.49     26.88 o 
 -14   8  23      256.49      187.45     31.39 o 
 -38   0  24      494.62      573.91     64.52 o 
 -36   0  24        2.67        2.43     37.84 o 
 -34   0  24     1241.40     1176.94     78.11 o 
 -32   0  24      787.49      686.95     63.55 o 
 -30   0  24     2226.71     2152.54     98.48 o 
 -28   0  24      235.13      120.80     39.78 o 
 -26   0  24      793.46      762.63     63.55 o 
 -24   0  24      120.00      112.55     37.36 o 
 -22   0  24      113.27      140.69     39.30 o 
 -20   0  24      717.50      707.81     60.16 o 
 -18   0  24      400.04      388.79     28.50 o 
 -16   0  24      768.58      647.00     34.27 o 
 -14   0  24      200.46      151.03     23.29 o 
 -12   0  24     1345.92     1568.08     56.52 o 
 -10   0  24      572.46      675.65     42.21 o 
  -8   0  24      262.54      291.78     25.74 o 
  -6   0  24     1296.66     1789.18     76.65 o 
  -4   0  24       80.13       22.80     24.74 o 
  -2   0  24      100.23      153.79     32.99 o 
   0   0  24        0.11        0.00     23.29 o 
 -37   1  24      227.83      235.89     36.39 o 
 -35   1  24       23.90        0.00     25.38 o 
 -33   1  24       37.20       39.35     26.85 o 
 -31   1  24      484.30      593.68     55.31 o 
 -29   1  24       24.13       15.98     24.63 o 
 -27   1  24     1045.82     1127.00     51.08 o 
 -25   1  24      511.55      522.02     38.93 o 
 -23   1  24      657.33      523.60     28.31 o 
 -21   1  24       87.87       71.74     17.25 o 
 -19   1  24        4.18       22.29     15.57 o 
 -17   1  24      754.52      657.38     36.63 o 
 -15   1  24      304.57      340.82     23.86 o 
 -13   1  24       46.46       24.05     11.86 o 
 -11   1  24      868.49      920.17     31.69 o 
  -9   1  24      770.02      935.16     32.65 o 
  -7   1  24       44.00       91.31     16.20 o 
  -5   1  24      318.13      313.17     22.58 o 
  -3   1  24      109.42      161.48     18.99 o 
  -1   1  24       52.31       41.59     15.55 o 
 -36   2  24      219.88      167.51     33.08 o 
 -34   2  24      172.23      194.80     32.65 o 
 -32   2  24       34.29       25.32     25.87 o 
 -30   2  24       76.35       79.90     27.03 o 
 -28   2  24      190.28      248.86     31.90 o 
 -26   2  24        0.04        0.00     15.92 o 
 -24   2  24      140.41      156.57     20.42 o 
 -22   2  24      330.64      354.82     24.85 o 
 -20   2  24       17.88        7.08     16.13 o 
 -18   2  24       34.54       12.49     18.93 o 
 -16   2  24       20.30       20.26     19.56 o 
 -14   2  24     1232.17     1307.33     49.62 o 
 -12   2  24      290.75      250.23     27.97 o 
 -10   2  24        0.13       10.85     13.46 o 
  -8   2  24       94.78       96.20     16.16 o 
  -6   2  24       61.59      106.88     20.32 o 
  -4   2  24       19.62      104.99     17.36 o 
  -2   2  24       19.28        7.82     14.30 o 
   0   2  24        7.62       21.16     15.40 o 
 -37   3  24       10.61        0.00     26.65 o 
 -35   3  24       43.78        0.00     44.39 o 
 -33   3  24      128.44      119.41     34.69 o 
 -31   3  24       19.24        0.00     24.32 o 
 -29   3  24       86.98       53.13     19.48 o 
 -27   3  24       13.39        7.11     17.79 o 
 -25   3  24      295.17      254.33     29.57 o 
 -23   3  24       12.36       26.78     34.93 o 
 -21   3  24       83.58       56.35     22.61 o 
 -19   3  24      473.21      513.16     36.13 o 
 -17   3  24       86.11       64.21     21.08 o 
 -15   3  24      671.11      727.92     40.54 o 
 -13   3  24        7.21       22.91     47.30 o 
 -11   3  24      193.37      249.31     28.43 o 
  -9   3  24       18.25       26.98     20.58 o 
  -7   3  24       57.85       86.23     37.84 o 
  -5   3  24      110.53      134.22     24.29 o 
  -3   3  24        5.00       34.41     18.97 o 
  -1   3  24       16.35       19.55     14.41 o 
 -34   4  24      338.37      317.22     29.31 o 
 -32   4  24      191.32      207.33     32.81 o 
 -30   4  24     1080.53     1309.80     56.25 o 
 -28   4  24      390.36      411.06     38.33 o 
 -26   4  24      107.86      267.79     52.39 o 
 -24   4  24       24.78       23.58     21.38 o 
 -22   4  24      214.75      138.29     27.24 o 
 -20   4  24       32.48       35.62     27.65 o 
 -18   4  24      120.30       30.12     21.65 o 
 -16   4  24       34.86       44.21     21.45 o 
 -14   4  24        0.44        0.00     18.65 o 
 -12   4  24      552.68      668.91     40.65 o 
 -10   4  24        0.68        4.18     18.84 o 
  -8   4  24      281.28      329.57     30.77 o 
  -6   4  24       45.70       67.59     22.37 o 
  -4   4  24       31.45        0.00     19.33 o 
  -2   4  24        2.08       51.72     22.45 o 
 -33   5  24        2.61        0.00     32.02 o 
 -31   5  24      171.38      127.51     31.93 o 
 -29   5  24      101.41       36.34     28.05 o 
 -27   5  24       35.53        4.67     25.85 o 
 -25   5  24       64.48       45.75     26.65 o 
 -23   5  24      139.38      105.49     28.65 o 
 -21   5  24       19.53        0.00     48.76 o 
 -19   5  24       20.46       29.79     22.55 o 
 -17   5  24      162.31      168.17     41.24 o 
 -15   5  24       52.44       92.78     25.47 o 
 -13   5  24        1.32       26.92     21.35 o 
 -11   5  24       57.27       99.95     24.23 o 
  -9   5  24       27.40       21.01     20.54 o 
  -7   5  24       76.87      120.47     30.56 o 
  -5   5  24       19.41       47.27     22.02 o 
 -30   6  24       31.46        0.00     28.40 o 
 -28   6  24      144.35      164.95     33.22 o 
 -26   6  24        3.85        0.00     31.05 o 
 -24   6  24        9.47        0.00     25.22 o 
 -22   6  24      205.05      274.68     35.43 o 
 -20   6  24      106.70      116.15     32.26 o 
 -18   6  24       14.39        1.00     24.41 o 
 -16   6  24      497.25      488.50     64.52 o 
 -14   6  24      475.62      555.46     49.48 o 
 -12   6  24        3.00       15.00     21.27 o 
 -10   6  24       82.52      115.18     26.34 o 
  -8   6  24       60.67       84.29     25.69 o 
 -27   7  24       56.41       23.87     29.81 o 
 -25   7  24        9.54        0.00     36.39 o 
 -23   7  24       68.01      130.35     32.87 o 
 -21   7  24       70.98       83.33     30.12 o 
 -19   7  24      126.37       74.44     30.38 o 
 -17   7  24      645.06      748.85     48.83 o 
 -15   7  24       82.07       31.56     25.30 o 
 -13   7  24       35.63       31.11     29.59 o 
 -11   7  24       32.61       19.89     23.59 o 
 -37   1  25      675.52      701.45     47.99 o 
 -35   1  25       86.37       73.75     30.39 o 
 -33   1  25       55.97       56.28     47.54 o 
 -31   1  25      401.84      523.64     41.90 o 
 -29   1  25       90.62      112.61     29.01 o 
 -27   1  25       31.51       15.38     25.54 o 
 -25   1  25       68.78      138.69     33.23 o 
 -23   1  25      708.08      657.78     44.03 o 
 -21   1  25      340.37      256.28     22.54 o 
 -19   1  25       42.73       13.27     16.10 o 
 -17   1  25      856.50      996.56     41.49 o 
 -15   1  25       96.41       43.81     16.87 o 
 -13   1  25       74.40       85.73     15.56 o 
 -11   1  25      146.29      249.18     20.05 o 
  -9   1  25      174.40      144.20     17.77 o 
  -7   1  25      141.55      137.44     18.29 o 
  -5   1  25       11.68        0.00     13.69 o 
  -3   1  25        8.71       58.55     16.21 o 
 -36   2  25       59.66       53.68     30.25 o 
 -34   2  25       30.08        4.63     38.57 o 
 -32   2  25      274.31      308.63     37.60 o 
 -30   2  25       87.61       44.82     26.52 o 
 -28   2  25      183.27      134.77     37.60 o 
 -26   2  25        0.97        0.00     19.57 o 
 -24   2  25       84.93       71.76     19.15 o 
 -22   2  25      351.33      303.83     24.59 o 
 -20   2  25      323.10      307.00     28.99 o 
 -18   2  25     1074.24      872.04     41.28 o 
 -16   2  25        3.65        6.09     35.66 o 
 -14   2  25      112.91      106.84     22.43 o 
 -12   2  25       65.08       70.57     25.95 o 
 -10   2  25       25.38       13.95     19.93 o 
  -8   2  25       31.85       23.75     15.44 o 
  -6   2  25       40.09       34.81     14.30 o 
  -4   2  25       69.67       74.34     16.97 o 
  -2   2  25       47.52       84.70     18.11 o 
 -35   3  25      106.61       30.63     28.65 o 
 -33   3  25      220.34      227.46     40.99 o 
 -31   3  25      153.34      167.10     32.53 o 
 -29   3  25      736.64      819.67     37.06 o 
 -27   3  25      321.95      360.05     41.72 o 
 -25   3  25      155.52      258.96     30.22 o 
 -23   3  25      244.34      140.81     37.36 o 
 -21   3  25      283.50      339.23     31.64 o 
 -19   3  25      491.11      529.02     37.30 o 
 -17   3  25      439.89      441.33     35.18 o 
 -15   3  25      608.61      575.36     38.46 o 
 -13   3  25       97.68      134.40     25.56 o 
 -11   3  25       40.43       49.67     21.56 o 
  -9   3  25       16.86       12.29     19.46 o 
  -7   3  25       40.90       52.76     35.90 o 
  -5   3  25       31.24       40.65     21.26 o 
  -3   3  25        0.47        3.72     15.05 o 
 -34   4  25        0.13        0.00     25.92 o 
 -32   4  25       17.35        0.00     26.46 o 
 -30   4  25       97.86       85.75     27.99 o 
 -28   4  25       22.46        0.00     24.04 o 
 -26   4  25      275.05      280.43     32.85 o 
 -24   4  25      155.49      152.90     28.53 o 
 -22   4  25       37.49        1.28     22.52 o 
 -20   4  25      146.90      131.90     26.28 o 
 -18   4  25       15.35       11.27     22.33 o 
 -16   4  25      200.11      244.96     32.50 o 
 -14   4  25       41.49       35.87     24.26 o 
 -12   4  25       53.17       22.00     20.85 o 
 -10   4  25       84.35      103.00     25.17 o 
  -8   4  25       41.87       40.76     21.16 o 
  -6   4  25      144.70      166.81     27.76 o 
 -31   5  25      242.51      258.09     35.03 o 
 -29   5  25      327.42      324.56     37.96 o 
 -27   5  25       12.03       27.51     36.14 o 
 -25   5  25       75.45       70.51     27.18 o 
 -23   5  25       64.70       98.79     26.59 o 
 -21   5  25       11.77        9.74     21.78 o 
 -19   5  25        0.56       17.26     24.20 o 
 -17   5  25      226.53      329.16     33.10 o 
 -15   5  25       74.76      101.65     26.73 o 
 -13   5  25      229.29      309.64     32.05 o 
 -11   5  25      279.23      367.05     34.50 o 
  -9   5  25       42.67        6.17     20.82 o 
  -7   5  25       28.94       48.21     26.68 o 
 -28   6  25       32.75       14.98     32.02 o 
 -26   6  25      329.49      290.90     40.27 o 
 -24   6  25       10.39        0.00     57.00 o 
 -22   6  25     1029.91     1040.94     53.74 o 
 -20   6  25       37.38       72.62     28.09 o 
 -18   6  25      660.46      629.07     45.22 o 
 -16   6  25      304.84      289.95     33.56 o 
 -14   6  25       18.59       24.55     23.42 o 
 -12   6  25      267.98      220.63     31.47 o 
 -10   6  25        4.95        0.00     20.71 o 
 -23   7  25      280.24      420.38    103.58 o 
 -21   7  25       20.75        0.00     26.72 o 
 -19   7  25      428.90      523.73     47.30 o 
 -17   7  25        0.71       22.24     31.53 o 
 -15   7  25       47.56       72.56     26.83 o 
 -36   0  26      813.33      883.43     75.68 o 
 -34   0  26       31.55        0.00     38.81 o 
 -32   0  26      666.77      679.19     65.49 o 
 -30   0  26     3407.20     3279.51    125.65 o 
 -28   0  26      376.40      425.46     56.28 o 
 -26   0  26      721.23      638.44     64.04 o 
 -24   0  26        0.05        0.00     32.99 o 
 -22   0  26       32.74        0.00     34.44 o 
 -20   0  26        0.55       12.61     34.44 o 
 -18   0  26      267.81      297.39     48.51 o 
 -16   0  26      155.29      244.82     24.82 o 
 -14   0  26      371.95      368.95     33.23 o 
 -12   0  26      491.48      578.90     35.18 o 
 -10   0  26     1016.80      992.59     56.28 o 
  -8   0  26        0.57        0.00     23.77 o 
  -6   0  26       26.59       87.81     29.59 o 
  -4   0  26       19.57       77.62     28.62 o 
 -37   1  26       75.86       87.91     32.88 o 
 -35   1  26        0.12        0.00     32.50 o 
 -33   1  26       70.34      130.46     31.96 o 
 -31   1  26      149.68      199.80     33.73 o 
 -29   1  26      544.81      429.38     39.83 o 
 -27   1  26       35.78       47.54     27.92 o 
 -25   1  26        4.91        0.00     24.98 o 
 -23   1  26      140.37      113.59     29.45 o 
 -21   1  26       30.33       32.17     23.52 o 
 -19   1  26        7.30       22.79     16.66 o 
 -17   1  26      253.07      267.72     28.15 o 
 -15   1  26      742.82      821.82     40.91 o 
 -13   1  26      129.56      122.96     22.68 o 
 -11   1  26      749.40      783.43     31.46 o 
  -9   1  26       21.25       49.35     24.90 o 
  -7   1  26       87.51      140.62     18.75 o 
  -5   1  26       28.26       67.48     19.52 o 
 -36   2  26       11.54        0.00     26.75 o 
 -34   2  26      344.35      426.82     47.30 o 
 -32   2  26      198.23      317.87     39.30 o 
 -30   2  26      292.29      301.89     55.06 o 
 -28   2  26      113.34      154.61     31.76 o 
 -26   2  26        3.76        0.00     39.54 o 
 -24   2  26      393.92      393.10     27.08 o 
 -22   2  26       19.35        0.00     19.17 o 
 -20   2  26      455.70      432.36     33.79 o 
 -18   2  26       64.42       68.30     22.88 o 
 -16   2  26       75.54       87.15     23.87 o 
 -14   2  26       31.92       20.79     32.50 o 
 -12   2  26       96.23      139.85     24.83 o 
 -10   2  26       71.85      105.87     23.55 o 
  -8   2  26       59.45       54.71     21.34 o 
  -6   2  26       38.95       16.45     15.19 o 
 -35   3  26        0.21        0.00     28.43 o 
 -33   3  26      329.75      361.69     40.26 o 
 -31   3  26      784.31      828.78     50.88 o 
 -29   3  26       23.75       26.13     24.30 o 
 -27   3  26       20.64       24.56     24.50 o 
 -25   3  26       49.39       46.89     23.94 o 
 -23   3  26       12.99        0.00     29.11 o 
 -21   3  26      107.21       67.89     32.75 o 
 -19   3  26       12.20       11.53     21.67 o 
 -17   3  26      203.70      169.94     33.47 o 
 -15   3  26       92.21       87.55     24.66 o 
 -13   3  26        4.05       24.54     20.45 o 
 -11   3  26       94.75      127.94     25.14 o 
  -9   3  26       18.39       31.53     20.01 o 
  -7   3  26       92.05       95.36     23.62 o 
 -32   4  26        0.33        0.00     26.10 o 
 -30   4  26       66.89       62.37     28.86 o 
 -28   4  26      122.27      120.23     29.44 o 
 -26   4  26       81.58       84.94     27.69 o 
 -24   4  26        9.79        0.00     35.41 o 
 -22   4  26      127.44      159.30     28.36 o 
 -20   4  26       51.08       75.90     26.27 o 
 -18   4  26      456.90      515.02     37.57 o 
 -16   4  26        1.82       21.36     22.07 o 
 -14   4  26       87.09       69.48     23.60 o 
 -12   4  26       41.90       59.36     24.30 o 
 -10   4  26       90.64       40.84     21.54 o 
  -8   4  26       54.08      126.94     25.95 o 
 -31   5  26      146.68      278.47     62.10 o 
 -29   5  26       55.76       28.06     35.90 o 
 -27   5  26      297.87      267.97     56.76 o 
 -25   5  26       21.34       10.39     35.90 o 
 -23   5  26       14.43        0.00     28.87 o 
 -21   5  26        7.89        0.00     23.33 o 
 -19   5  26       11.23       39.63     23.29 o 
 -17   5  26      307.15      314.16     61.61 o 
 -15   5  26       66.06       48.45     24.50 o 
 -13   5  26      487.03      551.56     41.26 o 
 -11   5  26       65.76      101.62     26.10 o 
 -26   6  26        5.12        0.00     27.19 o 
 -24   6  26       93.52      145.61     32.85 o 
 -22   6  26       39.04       15.27     25.92 o 
 -20   6  26      115.15      178.61     31.68 o 
 -18   6  26      106.69      142.74     29.38 o 
 -16   6  26        0.30        0.00     20.34 o 
 -14   6  26        0.05       20.59     23.78 o 
 -35   1  27      143.62       65.59     32.11 o 
 -33   1  27      126.65      187.97     34.81 o 
 -31   1  27      797.24      777.67     50.90 o 
 -29   1  27       16.75        0.00     26.80 o 
 -27   1  27      273.20      272.54     36.16 o 
 -25   1  27      183.79      166.89     32.45 o 
 -23   1  27        3.10        0.00     24.58 o 
 -21   1  27       19.93        0.00     25.54 o 
 -19   1  27       28.91        3.25     19.29 o 
 -17   1  27        7.39       20.95     19.39 o 
 -15   1  27        6.16       35.54     20.35 o 
 -13   1  27      135.20      153.70     24.94 o 
 -11   1  27      165.53      131.07     18.56 o 
  -9   1  27       13.17       17.73     15.22 o 
  -7   1  27       21.89       19.06     28.87 o 
 -34   2  27      176.90      167.74     68.16 o 
 -32   2  27       74.68       70.55     31.42 o 
 -30   2  27        8.60        9.49     28.57 o 
 -28   2  27      457.39      521.48     43.27 o 
 -26   2  27        0.01        0.00     36.87 o 
 -24   2  27       82.70       79.52     23.43 o 
 -22   2  27      267.92      316.01     31.04 o 
 -20   2  27      124.20       98.32     24.50 o 
 -18   2  27      321.97      306.68     30.93 o 
 -16   2  27      191.10      222.60     27.79 o 
 -14   2  27       16.73        0.00     19.90 o 
 -12   2  27       40.55       16.38     20.75 o 
 -10   2  27      147.88      163.77     26.31 o 
  -8   2  27        0.36       17.77     20.10 o 
 -33   3  27      117.96      149.91     54.82 o 
 -31   3  27       28.96       17.46     46.57 o 
 -29   3  27       52.16        6.79     43.66 o 
 -27   3  27      334.25      414.93     72.77 o 
 -25   3  27      154.78      187.85     29.62 o 
 -23   3  27        0.22        2.39     21.03 o 
 -21   3  27      117.20      135.97     26.64 o 
 -19   3  27       16.49       18.02     38.33 o 
 -17   3  27       67.00       94.42     24.17 o 
 -15   3  27        9.56        0.00     20.82 o 
 -13   3  27      108.85      119.98     29.59 o 
 -11   3  27        7.58       49.57     22.50 o 
  -9   3  27        1.25       14.47     20.72 o 
 -32   4  27       15.43        0.00     36.39 o 
 -30   4  27       43.35       11.71     27.08 o 
 -28   4  27      300.95      319.11     35.62 o 
 -26   4  27       85.73       47.76     26.15 o 
 -24   4  27      115.02      138.06     27.77 o 
 -22   4  27        3.66        0.00     22.22 o 
 -20   4  27       87.09       79.38     24.98 o 
 -18   4  27       20.80       23.09     23.41 o 
 -16   4  27       71.79      121.12     27.55 o 
 -14   4  27        2.46        6.42     22.37 o 
 -12   4  27      229.73      272.10     31.82 o 
 -10   4  27       37.83       52.40     23.77 o 
 -29   5  27      150.70      198.84     34.43 o 
 -27   5  27       45.57       58.56     28.63 o 
 -25   5  27       95.31       57.07     28.45 o 
 -23   5  27       84.94      103.09     29.25 o 
 -21   5  27        7.21        0.00     40.75 o 
 -19   5  27      133.92      142.60     28.70 o 
 -17   5  27       11.85        0.88     22.84 o 
 -15   5  27       18.00       42.81     24.14 o 
 -13   5  27       43.47       91.01     27.13 o 
 -22   6  27      435.45      467.23     41.71 o 
 -20   6  27       52.07       49.58     27.45 o 
 -34   0  28      171.96      170.28     52.88 o 
 -32   0  28     1361.03     1630.54     95.57 o 
 -30   0  28       55.56       26.68     43.18 o 
 -28   0  28       18.96        1.46     39.78 o 
 -26   0  28       50.27       25.71     41.72 o 
 -24   0  28      820.21      711.21     70.83 o 
 -22   0  28        5.87        0.00     38.81 o 
 -20   0  28        1.80        0.00     34.44 o 
 -18   0  28        7.22        0.00     34.44 o 
 -16   0  28      173.23      254.21     47.06 o 
 -14   0  28      193.53      230.92     34.44 o 
 -12   0  28      250.39      329.89     39.78 o 
 -10   0  28      154.64      118.37     31.53 o 
 -35   1  28       17.03        0.00     54.58 o 
 -33   1  28      321.13      371.26     42.18 o 
 -31   1  28       37.01        0.00     28.87 o 
 -29   1  28       54.59       23.16     29.66 o 
 -27   1  28      234.85      206.78     35.75 o 
 -25   1  28        0.12        0.00     35.41 o 
 -23   1  28      515.49      489.97     42.00 o 
 -21   1  28      148.95      196.48     50.45 o 
 -19   1  28      357.93      374.47     33.20 o 
 -17   1  28      272.12      285.25     29.57 o 
 -15   1  28        0.07       23.33     40.02 o 
 -13   1  28      292.85      325.47     31.00 o 
 -11   1  28      138.81      155.73     44.87 o 
  -9   1  28      118.94      111.35     22.27 o 
 -34   2  28       57.08       51.99     32.32 o 
 -32   2  28      181.85      195.58     37.51 o 
 -30   2  28      623.67      787.54     53.30 o 
 -28   2  28        6.36        0.00     43.18 o 
 -26   2  28      308.80      328.44     59.19 o 
 -24   2  28        2.37        0.00     40.75 o 
 -22   2  28        0.29        0.00     28.87 o 
 -20   2  28       75.73       94.67     25.47 o 
 -18   2  28       69.13       84.70     24.58 o 
 -16   2  28      243.74      428.71     62.58 o 
 -14   2  28      304.50      321.38     31.82 o 
 -12   2  28       93.77      104.63     24.79 o 
 -10   2  28       41.03       76.23     30.08 o 
 -31   3  28       31.79        0.00     44.63 o 
 -29   3  28       28.52        0.00     45.12 o 
 -27   3  28        5.82        0.00     23.36 o 
 -25   3  28        2.87        0.00     32.50 o 
 -23   3  28       46.73       40.78     24.38 o 
 -21   3  28      228.47      402.49     35.27 o 
 -19   3  28        2.16       32.31     23.69 o 
 -17   3  28      453.15      679.99     91.69 o 
 -15   3  28        3.32        0.00     19.98 o 
 -13   3  28      126.65      157.63     26.73 o 
 -30   4  28      274.78      220.83     34.07 o 
 -28   4  28        0.76       11.96     37.84 o 
 -26   4  28       12.17        0.00     33.96 o 
 -24   4  28      110.07      119.23     29.43 o 
 -22   4  28       23.73       15.59     24.26 o 
 -20   4  28       58.58       44.49     25.56 o 
 -18   4  28       57.93       47.66     24.95 o 
 -16   4  28      262.03      262.58     33.09 o 
 -14   4  28      218.01      317.62     34.62 o 
 -25   5  28        0.02        0.00     25.75 o 
 -23   5  28      441.51      564.45     45.06 o 
 -21   5  28       88.90      123.27     29.87 o 
 -19   5  28       10.62        9.95     50.94 o 
 -33   1  29        1.05        0.00     29.21 o 
 -31   1  29       10.66       17.00     44.63 o 
 -29   1  29      299.99      300.19     69.86 o 
 -27   1  29       94.21       95.33     34.30 o 
 -25   1  29       63.05       33.78     31.32 o 
 -23   1  29        5.92       36.87     44.15 o 
 -21   1  29       23.46       57.73     44.15 o 
 -19   1  29      112.36      142.63     46.09 o 
 -17   1  29       70.04      147.75     25.58 o 
 -15   1  29      296.94      364.96     33.96 o 
 -13   1  29      154.77      195.81     27.82 o 
 -32   2  29        2.09        0.00     30.07 o 
 -30   2  29      116.32       93.63     53.36 o 
 -28   2  29       88.25       69.86     49.00 o 
 -26   2  29       20.03        0.00     41.72 o 
 -24   2  29      281.60      263.43     56.76 o 
 -22   2  29       83.69       79.96     36.14 o 
 -20   2  29      130.05      102.11     26.30 o 
 -18   2  29       41.21       70.56     24.95 o 
 -16   2  29       36.61       83.40     25.40 o 
 -14   2  29        0.13       13.25     20.28 o 
 -29   3  29       40.00       59.67     52.39 o 
 -27   3  29       96.21       72.77     49.97 o 
 -25   3  29       28.77       43.75     25.27 o 
 -23   3  29       89.48       72.46     25.86 o 
 -21   3  29        0.93        0.00     61.13 o 
 -19   3  29       61.68        0.00     38.81 o 
 -17   3  29        0.28        0.00     22.97 o 
 -15   3  29        1.14       48.06     24.32 o 
 -26   4  29      166.71      160.81     31.20 o 
 -24   4  29       13.53       35.13     26.72 o 
 -22   4  29      315.66      347.64     49.48 o 
 -20   4  29       26.87       90.03     43.90 o 
 -30   0  30      207.28      199.39     55.31 o 
 -28   0  30      125.07      139.23     50.94 o 
 -26   0  30       13.43       30.56     45.12 o 
 -24   0  30      160.70      224.13     52.88 o 
 -22   0  30        5.54        0.00     42.21 o 
 -29   1  30      454.27      536.91     47.83 o 
 -27   1  30      187.04      167.86     53.36 o 
 -25   1  30      183.87      164.95     53.85 o 
 -23   1  30      175.21      140.69     49.97 o 
 -21   1  30        2.43       14.55     42.69 o 
 -19   1  30      251.47      325.04     55.31 o 
 -17   1  30      335.46      525.89     62.58 o 
 -28   2  30      124.94      126.14     54.34 o 
 -26   2  30       81.13       41.72     49.00 o 
 -24   2  30        5.33        0.00     43.18 o 
 -22   2  30      222.09      194.54     56.28 o 
 -20   2  30       65.87       44.48     25.30 o 
 -18   2  30       32.09      110.06     26.56 o 
 -23   3  30       67.40       13.43     23.10 o 
                                                 
